# Supplementary material for: Rational modulation of immune mechanisms synergizes the anti-tumor effects of targeted radiation therapy in pre-clinical models
Source: Front Immunol. 2026 Mar 27;17:1637129. doi: 10.3389/fimmu.2026.1637129 (PMC13081731; doi:10.3389/fimmu.2026.1637129)
Supplement: Supplementary Table 2 — Summary statistics for the RT treatment effects on tumor growth and immune populations across syngeneic tumor models. Summary statistics for (i) tumor growth inhibition (TGI), (ii) flow cytometry–defined CD8+ T-cell and NK-cell frequencies, and (iii) single-cell RNA-seq–defined proliferating macrophage and CD8 T-cell clusters are reported across models and treatments. Treatment effects on tumor growth are summarized as tumor change ratios with derived TGIs. Immune readouts are summarized as ratios of population frequencies. The 95% confidence intervals, p-values, and additional information related to the statistical tests applied are also reported. [file Table2.xlsx]

## Sheet: TGI
Model	TGI Day	RT	REF	TC - Tumor Change (RT/REF)	logTC.se	TC.lower	TC.upper	p.value	Degrees of Freedom	tail	TGI = (1-TC)*100	Transformation	Test
B16F10	25	6 Gy	0 Gy	1.00403	0.13613	NA	1.71245	0.505077	27	1	-0.403407	LOG	ANCOVA
B16F10	25	12 Gy	0 Gy	0.528647	0.12166	NA	0.851899	0.0155155	27	1	47.1353	LOG	ANCOVA
B16F10	25	2x12 Gy	0 Gy	0.386562	0.122679	NA	0.625428	0.00115443	27	1	61.3438	LOG	ANCOVA
CT26	22	6 Gy	0 Gy	0.352371	0.0833378	NA	0.48731	2.14e-06	35	1	64.7629	LOG	ANCOVA
CT26	22	12 Gy	0 Gy	0.161423	0.083431	NA	0.22332	1.62e-11	35	1	83.8577	LOG	ANCOVA
CT26	22	2x12 Gy	0 Gy	0.0894222	0.0832596	NA	0.123628	7.36e-15	35	1	91.0578	LOG	ANCOVA
EMT6	28	6 Gy	0 Gy	0.924078	0.190258	NA	1.9383	0.429018	34	1	7.59223	LOG	ANCOVA
EMT6	28	12 Gy	0 Gy	0.133908	0.190177	NA	0.280789	2.89e-05	34	1	86.6092	LOG	ANCOVA
EMT6	28	2x12 Gy	0 Gy	0.170014	0.190238	NA	0.356584	0.000142284	34	1	82.9986	LOG	ANCOVA
MC38-K	22	6 Gy	0 Gy	0.653171	0.116682	NA	1.03222	0.0622745	27	1	34.6829	LOG	ANCOVA
MC38-K	22	12 Gy	0 Gy	0.233033	0.116443	NA	0.367919	4.77e-06	27	1	76.6967	LOG	ANCOVA
MC38-K	22	2x12 Gy	0 Gy	0.136392	0.116668	NA	0.215531	2.81e-08	27	1	86.3608	LOG	ANCOVA
MC38-R	26	6 Gy	0 Gy	0.504433	0.214336	NA	1.17052	0.0886708	26	1	49.5567	LOG	ANCOVA
MC38-R	26	12 Gy	0 Gy	0.270752	0.213628	NA	0.626527	0.00666187	26	1	72.9248	LOG	ANCOVA
MC38-R	26	2x12 Gy	0 Gy	0.159316	0.213625	NA	0.368658	0.000465598	26	1	84.0684	LOG	ANCOVA
											TGI = (1-TC)*100

## Sheet: CD8T
Model	RT	REF	ratio (RT/REF)	lnratio.SE	ratio.LB95	ratio.UB95	pVal	Degrees of Freedom	Tail	Transformation	Test
CT26	12 Gy	0 Gy	2.49705	0.393267	1.0994	5.67147	0.0395207	13	2	LOG	T-TEST
CT26	2x12 Gy	0 Gy	0.974087	0.393267	0.428873	2.21242	0.949777	13	2	LOG	T-TEST
CT26	2x12 Gy	12 Gy	0.390096	0.379932	0.176597	0.861707	0.0228428	13	2	LOG	T-TEST
MC38-R	12 Gy	0 Gy	2.12896	0.38212	0.961726	4.71287	0.00912227	14	2	LOG	T-TEST
MC38-R	2x12 Gy	0 Gy	1.34143	0.38212	0.605971	2.96952	0.502651	14	2	LOG	T-TEST
MC38-R	2x12 Gy	12 Gy	0.630087	0.38212	0.284632	1.39482	0.330661	14	2	LOG	T-TEST
MC38-K	12 Gy	0 Gy	2.55506	0.443793	1.01527	6.43013	0.0308615	14	2	LOG	T-TEST
MC38-K	2x12 Gy	0 Gy	2.0832	0.443793	0.827775	5.24262	0.127607	14	2	LOG	T-TEST
MC38-K	2x12 Gy	12 Gy	0.815321	0.443793	0.323974	2.05186	0.683679	14	2	LOG	T-TEST
EMT6	12 Gy	0 Gy	0.465447	0.377005	0.212506	1.01945	0.0836735	14	2	LOG	T-TEST
EMT6	2x12 Gy	0 Gy	0.500195	0.377005	0.228371	1.09556	0.0601798	14	2	LOG	T-TEST
EMT6	2x12 Gy	12 Gy	1.07466	0.377005	0.49065	2.35379	0.882271	14	2	LOG	T-TEST
B16F10	12 Gy	0 Gy	0.408448	0.38731	0.182081	0.916241	0.0229978	13	2	LOG	T-TEST
B16F10	2x12 Gy	0 Gy	0.680988	0.374177	0.312007	1.48633	0.348111	13	2	LOG	T-TEST
B16F10	2x12 Gy	12 Gy	1.66726	0.38731	0.743241	3.74003	0.213589	13	2	LOG	T-TEST

## Sheet: NK
Model	RT	REF	ratio (RT/REF)	lnratio.SE	ratio.LB95	ratio.UB95	pVal	Degrees of Freedom	Tail	Transformation	Test
CT26	12 Gy	0 Gy	2.13242	0.25937	1.24138	3.66305	9.76455e-05	13	2	NONE	T-TEST
CT26	2x12 Gy	0 Gy	2.35108	0.25937	1.36867	4.03866	0.000304626	13	2	NONE	T-TEST
CT26	2x12 Gy	12 Gy	1.10254	0.250576	0.653721	1.8595	0.544107	13	2	NONE	T-TEST
MC38-R	12 Gy	0 Gy	2.74802	0.236195	1.6815	4.491	1.0064e-06	14	2	LOG	T-TEST
MC38-R	2x12 Gy	0 Gy	3.06796	0.236195	1.87727	5.01387	0.00316958	14	2	LOG	T-TEST
MC38-R	2x12 Gy	12 Gy	1.11642	0.236195	0.683134	1.82454	0.698508	14	2	LOG	T-TEST
MC38-K	12 Gy	0 Gy	2.06957	0.288163	1.13664	3.76825	0.0105029	14	2	LOG	T-TEST
MC38-K	2x12 Gy	0 Gy	3.02829	0.288163	1.66318	5.51388	0.00328552	14	2	LOG	T-TEST
MC38-K	2x12 Gy	12 Gy	1.46324	0.288163	0.803633	2.66426	0.241237	14	2	LOG	T-TEST
EMT6	12 Gy	0 Gy	0.777667	0.367709	0.361986	1.67069	0.520707	14	2	LOG	T-TEST
EMT6	2x12 Gy	0 Gy	1.09273	0.367709	0.508643	2.34756	0.804351	14	2	LOG	T-TEST
EMT6	2x12 Gy	12 Gy	1.40514	0.367709	0.654062	3.01872	0.373477	14	2	LOG	T-TEST
B16F10	12 Gy	0 Gy	1.08761	0.303433	0.577543	2.04813	0.793727	13	2	LOG	T-TEST
B16F10	2x12 Gy	0 Gy	1.8474	0.293144	1.00229	3.40507	0.0493227	13	2	LOG	T-TEST
B16F10	2x12 Gy	12 Gy	1.69859	0.303433	0.90199	3.19872	0.107783	13	2	LOG	T-TEST

## Sheet: TPROL
Model	RT	REF	delta (RT - REF)	delta.SE	delta.LB95	delta.UB95	pVal	Degrees of Freedom	Tail	Transformation	Test
CT26	12 Gy	0 Gy	4.86835	0.791861	2.83281	6.9039	0.00489138	5	2	NONE	T-TEST
MC38-R	12 Gy	0 Gy	0.707998	0.135358	0.360049	1.05595	0.00521	5	2	NONE	T-TEST
MC38-K	12 Gy	0 Gy	0.318677	0.0853741	0.109774	0.52758	0.0270617	6	2	NONE	T-TEST
B16F10	12 Gy	0 Gy	3.1365	1.96274	-1.90887	8.18188	0.0878294	5	2	LOG	T-TEST

## Sheet: MPROLr
Model	RT	REF	delta (RT - REF)	delta.SE	delta.LB95	delta.UB95	pVal	Degrees of Freedom	Tail	Transformation	Test
CT26	12 Gy	0 Gy	-2.03061	0.119582	-2.338	-1.72321	0.000226412	5	2	LOG	T-TEST
MC38-R	12 Gy	0 Gy	-3.18113	0.446389	-4.32861	-2.03365	0.00183431	5	2	NONE	T-TEST
MC38-K	12 Gy	0 Gy	-0.658615	0.223379	-1.2052	-0.112027	0.0487732	6	2	NONE	T-TEST
EMT6	12 Gy	0 Gy	-0.383483	0.242398	-1.00659	0.239622	0.149486	5	2	NONE	T-TEST
B16F10	12 Gy	0 Gy	0.613567	0.741817	-1.29334	2.52047	0.456817	5	2	NONE	T-TEST

## Sheet: MPROLg
Model	RT	REF	delta (RT - REF)	delta.SE	delta.LB95	delta.UB95	pVal	Degrees of Freedom	Tail	Transformation	Test
CT26	12 Gy	0 Gy	-1.85293	0.154844	-2.25097	-1.45489	0.00322084	5	2	LOG	T-TEST
MC38-R	12 Gy	0 Gy	-2.83522	0.364142	-3.77128	-1.89917	0.00399376	5	2	NONE	T-TEST
MC38-K	12 Gy	0 Gy	-0.332071	0.0805886	-0.529264	-0.134878	0.0230845	6	2	NONE	T-TEST
EMT6	12 Gy	0 Gy	-1.18016	0.334675	-2.04047	-0.319849	0.0152097	5	2	NONE	T-TEST
B16F10	12 Gy	0 Gy	0.114808	0.324765	-0.720026	0.949643	0.711509	5	2	NONE	T-TEST

## Sheet: MPROLb
Model	RT	REF	delta	delta.SE	delta.LB95	delta.UB95	pVal	DF	tail	Transformation	Test
CT26	12 Gy	0 Gy	-1.95823	0.206275	-2.48848	-1.42798	0.0101346	5	2	NONE	T-TEST
MC38-R	12 Gy	0 Gy	-6.5664	0.877371	-8.82175	-4.31105	0.00580974	5	2	NONE	T-TEST
MC38-K	12 Gy	0 Gy	-0.599387	0.127144	-0.910497	-0.288278	0.0143354	6	2	NONE	T-TEST
EMT6	12 Gy	0 Gy	-0.947567	0.665757	-2.65895	0.763815	0.239253	5	2	NONE	T-TEST
