# Supplementary material for: Rational modulation of immune mechanisms synergizes the anti-tumor effects of targeted radiation therapy in pre-clinical models
Source: Front Immunol. 2026 Mar 27;17:1637129. doi: 10.3389/fimmu.2026.1637129 (PMC13081731; doi:10.3389/fimmu.2026.1637129)
Supplement: Supplementary Table 4 — Differentially expressed genes for each cluster found in the tSNE plot. Different sheets represent different tumor models - 132 is MC38; 145 is CT26; 146 is B16F10; 161M is EMT6. M and T is monocytes/macrophages and T cells, respectively. [file Table4.xlsx]

## Sheet: 132M
	p_val	avg_logFC	pct.1	pct.2	p_val_adj	cluster	gene
1	0	0.723312	0.821	0.493	0	0	Pf4
2	0	0.581109	0.807	0.525	0	0	Ccl7
3	0	0.574289	0.844	0.562	0	0	Ccl12
4	0	0.564852	0.806	0.48	0	0	Arg1
5	0	0.56002	0.972	0.716	0	0	Ms4a7
6	0	1.97923	0.95	0.48	0	1	Ly6c2
7	0	1.35502	0.597	0.364	0	1	Ccl5
8	0	1.32471	0.951	0.726	0	1	Isg15
9	0	1.25343	0.965	0.53	0	1	Plac8
10	0	1.24788	0.981	0.77	0	1	Ms4a4c
11	0	1.21785	0.619	0.17	0	1	Ly6i
12	0	1.20534	0.888	0.485	0	1	Ifi205
13	0	1.14664	0.667	0.19	0	1	Ifit1bl1
14	0	1.09296	0.817	0.514	0	1	Rsad2
15	0	1.08604	0.836	0.508	0	1	Ifit3
16	0	1.07934	0.779	0.338	0	1	Isg20
17	0	1.03505	0.977	0.884	0	1	Ifi27l2a
18	0	1.02698	0.754	0.412	0	1	Ifit2
19	0	0.976971	0.973	0.802	0	1	Ms4a6d
20	0	0.956752	0.838	0.723	0	1	Ccl2
21	0	0.955082	0.96	0.802	0	1	Ly6a
22	0	0.931517	0.898	0.656	0	1	Phf11b
23	0	0.926422	0.98	0.821	0	1	Fcgr1
24	0	0.917644	0.907	0.639	0	1	Il1rn
25	0	0.907011	0.973	0.806	0	1	Irf7
26	0	0.895468	0.718	0.388	0	1	Ifit1
27	0	0.892527	0.881	0.458	0	1	Slfn4
28	0	0.878381	0.843	0.581	0	1	Phf11d
29	0	0.861298	0.843	0.511	0	1	Ifi213
30	0	0.860717	0.926	0.664	0	1	Ifi209
31	0	0.841957	0.955	0.777	0	1	Ifi211
32	0	0.832616	0.996	0.941	0	1	Ifitm3
33	0	0.806831	0.829	0.516	0	1	Ifi206
34	0	0.801805	0.837	0.662	0	1	AA467197
35	0	0.800078	0.839	0.568	0	1	Mxd1
36	0	0.798309	0.938	0.75	0	1	S100a11
37	0	0.78677	0.873	0.526	0	1	Slfn1
38	0	0.786569	0.759	0.455	0	1	Usp18
39	0	0.781369	0.965	0.831	0	1	Ifi204
40	0	0.777999	0.968	0.801	0	1	Ms4a6b
41	0	0.776101	0.79	0.535	0	1	Slamf7
42	0	0.775509	0.932	0.709	0	1	Il1b
43	0	0.769901	0.763	0.592	0	1	Cxcl10
44	0	0.762442	0.989	0.852	0	1	Ms4a6c
45	0	0.760247	0.685	0.345	0	1	Mx1
46	0	0.752185	0.672	0.331	0	1	Clec4e
47	0	0.751081	0.544	0.232	0	1	Ifit3b
48	0	0.740965	0.684	0.335	0	1	Traf1
49	0	0.728192	0.63	0.284	0	1	Ifi208
50	0	0.727338	0.677	0.339	0	1	Phf11a
51	0	0.714606	0.726	0.385	0	1	Ass1
52	0	0.70558	0.779	0.525	0	1	Oasl1
53	0	0.705267	0.914	0.729	0	1	H2-T22
54	0	0.701672	0.814	0.63	0	1	Ccl4
55	0	0.68827	0.897	0.65	0	1	Rtp4
56	0	0.688019	0.91	0.724	0	1	Pla2g7
57	0	0.684234	0.92	0.766	0	1	Mndal
58	0	0.681463	0.912	0.684	0	1	Slfn5
59	0	0.678229	0.953	0.834	0	1	Ier3
60	0	0.674562	0.934	0.783	0	1	H2-Q7
61	0	0.673822	0.979	0.827	0	1	S100a6
62	0	0.667087	0.873	0.631	0	1	Xaf1
63	0	0.663357	0.978	0.874	0	1	Tspo
64	0	0.661487	0.998	0.973	0	1	H3f3b
65	0	0.658091	0.824	0.559	0	1	Samd9l
66	0	0.650578	0.558	0.355	0	1	Il7r
67	0	0.646629	0.656	0.351	0	1	Acod1
68	0	0.64578	0.913	0.74	0	1	Epsti1
69	0	0.64201	0.741	0.546	0	1	Ecm1
70	0	0.64147	0.949	0.814	0	1	Ifi207
71	0	0.638859	0.726	0.465	0	1	Daxx
72	0	0.636722	0.973	0.852	0	1	Slfn2
73	0	0.635752	0.899	0.68	0	1	Parp14
74	0	0.624444	0.76	0.556	0	1	Dusp2
75	0	0.61508	0.547	0.237	0	1	F10
76	0	0.611234	0.921	0.714	0	1	Zbp1
77	0	0.610428	0.976	0.88	0	1	Cstb
78	0	0.609306	0.808	0.585	0	1	Sp140
79	0	0.606753	0.799	0.485	0	1	Oas3
80	0	0.603147	0.807	0.635	0	1	H2-Q6
81	0	0.600987	0.983	0.88	0	1	Prdx5
82	0	0.599429	0.82	0.61	0	1	Ifih1
83	0	0.58899	0.878	0.705	0	1	Ifi203
84	0	0.588834	0.995	0.933	0	1	Npc2
85	0	0.579747	0.771	0.565	0	1	Ifi47
86	0	0.578039	0.688	0.417	0	1	Nupr1
87	0	0.574701	0.776	0.522	0	1	Ptafr
88	0	0.571449	0.948	0.812	0	1	Lilr4b
89	0	0.568689	0.905	0.729	0	1	Sp100
90	0	0.557805	0.983	0.901	0	1	Bst2
91	0	0.553609	0.749	0.572	0	1	Ccrl2
92	0	0.552213	0.737	0.481	0	1	Ube2l6
93	0	0.536397	0.773	0.556	0	1	Scimp
94	0	0.535408	0.91	0.734	0	1	Trim30a
95	0	0.531091	0.721	0.552	0	1	Gbp2
96	0	0.530234	0.858	0.526	0	1	Ccr2
97	0	0.529947	0.712	0.489	0	1	Cfb
98	0	0.529318	0.805	0.583	0	1	Klra2
99	0	0.526475	0.904	0.695	0	1	Oasl2
100	0	0.526439	0.725	0.498	0	1	Ddx58
101	0	0.525627	0.866	0.722	0	1	2810474O19Rik
102	0	0.524342	0.691	0.44	0	1	Herc6
103	0	0.522806	0.992	0.918	0	1	Mcl1
104	0	0.519228	0.917	0.771	0	1	Tor1aip1
105	0	0.518699	0.854	0.723	0	1	Prdx6
106	0	0.517455	0.826	0.631	0	1	Sirpb1c
107	0	0.513939	0.867	0.652	0	1	Pirb
108	0	0.512233	0.944	0.823	0	1	Pnp
109	0	0.511936	0.91	0.745	0	1	Msr1
110	0	0.510327	0.625	0.37	0	1	Pira2
111	0	0.510019	0.953	0.787	0	1	H2-T23
112	0	0.505532	0.759	0.479	0	1	Trim30d
113	0	0.504326	0.781	0.634	0	1	Fgl2
114	0	0.5037	0.913	0.793	0	1	Basp1
115	2.93299e-261	0.606251	0.792	0.707	6.44759e-257	1	Cxcl2
116	1.01335e-46	0.613328	0.616	0.593	2.22765e-42	1	Spp1
117	0	1.53936	0.974	0.498	0	2	H2-Eb1
118	0	1.53138	0.984	0.612	0	2	H2-Ab1
119	0	1.48247	0.983	0.542	0	2	H2-Aa
120	0	1.37584	0.998	0.754	0	2	Cd74
121	0	1.01484	0.928	0.566	0	2	H2-DMb1
122	0	0.796427	0.934	0.637	0	2	H2-DMa
123	0	0.517887	0.523	0.227	0	2	Il1r2
124	0	2.40549	0.737	0.154	0	3	Mmp12
125	0	1.70782	0.892	0.582	0	3	Fabp5
126	0	1.6136	0.658	0.127	0	3	Gpnmb
127	0	1.59909	0.944	0.611	0	3	Hmox1
128	0	1.4905	0.895	0.39	0	3	Hilpda
129	0	1.41112	0.873	0.337	0	3	Il7r
130	0	1.37725	0.853	0.572	0	3	Spp1
131	0	1.34565	0.801	0.531	0	3	Pf4
132	0	1.33365	0.916	0.492	0	3	Clec4d
133	0	1.28048	0.88	0.509	0	3	Arg1
134	0	1.2397	0.999	0.925	0	3	Lgals3
135	0	1.13095	0.92	0.642	0	3	Mt1
136	0	1.09588	0.973	0.85	0	3	Ctsl
137	0	0.922472	0.915	0.549	0	3	Adam8
138	0	0.904189	1	0.983	0	3	Ftl1
139	0	0.883151	0.843	0.466	0	3	Bnip3
140	0	0.879659	0.981	0.812	0	3	Plin2
141	0	0.868237	0.906	0.609	0	3	Card19
142	0	0.86231	0.842	0.494	0	3	Ero1l
143	0	0.860857	0.959	0.804	0	3	Esd
144	0	0.815313	0.991	0.882	0	3	Aldoa
145	0	0.796367	0.915	0.656	0	3	Id2
146	0	0.791481	0.692	0.346	0	3	Plk2
147	0	0.786239	0.712	0.307	0	3	Pdpn
148	0	0.778135	0.831	0.527	0	3	Slc2a1
149	0	0.775887	0.982	0.842	0	3	Tpi1
150	0	0.771178	0.926	0.651	0	3	Ninj1
151	0	0.770492	0.721	0.356	0	3	Gpr137b
152	0	0.767268	0.777	0.378	0	3	Lhfpl2
153	0	0.753807	0.657	0.268	0	3	Ndrg1
154	0	0.745203	0.858	0.465	0	3	Emp1
155	0	0.740788	0.785	0.412	0	3	Fnip2
156	0	0.735758	1	0.995	0	3	Fth1
157	0	0.732301	0.991	0.883	0	3	Cstb
158	0	0.722946	0.973	0.903	0	3	Prdx1
159	0	0.704128	0.994	0.924	0	3	Vim
160	0	0.672851	0.895	0.726	0	3	Prdx6
161	0	0.668165	0.997	0.948	0	3	Ctsb
162	0	0.666335	0.987	0.872	0	3	Ctsd
163	0	0.665994	0.981	0.832	0	3	Cd68
164	0	0.664316	0.862	0.562	0	3	Bnip3l
165	0	0.661094	0.986	0.855	0	3	Mif
166	0	0.6578	0.813	0.457	0	3	Mtss1
167	0	0.645697	0.977	0.793	0	3	Basp1
168	0	0.639218	0.959	0.764	0	3	Rgs1
169	0	0.636533	0.9	0.596	0	3	Osbpl8
170	0	0.628068	0.789	0.519	0	3	Gde1
171	0	0.623486	0.878	0.571	0	3	Vegfa
172	0	0.620797	0.981	0.845	0	3	Pgam1
173	0	0.619583	0.669	0.42	0	3	Rgl1
174	0	0.611944	0.888	0.631	0	3	Ftl1-ps1
175	0	0.611685	0.98	0.815	0	3	Capg
176	0	0.591425	0.844	0.594	0	3	Cd9
177	0	0.590739	0.965	0.824	0	3	Pgk1
178	0	0.590611	0.535	0.215	0	3	Rgcc
179	0	0.589538	0.856	0.541	0	3	Slamf7
180	0	0.587857	0.767	0.46	0	3	Mxi1
181	0	0.586552	0.899	0.666	0	3	Atp6v1a
182	0	0.573787	0.921	0.719	0	3	Grina
183	0	0.571383	0.928	0.708	0	3	Ahnak
184	0	0.569934	0.82	0.568	0	3	Anxa1
185	0	0.561998	0.872	0.656	0	3	Il1rn
186	0	0.561544	0.994	0.925	0	3	Pkm
187	0	0.560626	0.987	0.888	0	3	Ldha
188	0	0.555286	0.999	0.96	0	3	Gapdh
189	0	0.550061	0.822	0.56	0	3	Atp6v1c1
190	0	0.534661	0.93	0.759	0	3	Rnh1
191	0	0.534379	0.535	0.163	0	3	Slc6a8
192	0	0.528794	0.804	0.527	0	3	Cd274
193	0	0.527552	0.845	0.71	0	3	Creg1
194	0	0.520612	0.757	0.484	0	3	Ap3s1
195	0	0.51227	0.959	0.811	0	3	Eno1
196	0	0.511938	0.74	0.473	0	3	Ddit3
197	0	0.500939	0.877	0.659	0	3	Eif4ebp1
198	3.13049e-295	0.500215	0.943	0.829	6.88176e-291	3	Dusp1
199	1.54192e-291	0.782732	0.752	0.58	3.3896e-287	3	Ccl9
200	2.31117e-155	0.537427	0.695	0.582	5.08065e-151	3	Ccl6
201	3.09373e-120	0.516848	0.811	0.71	6.80096e-116	3	Cxcl2
202	0	1.43568	0.999	0.997	0	4	Gm42418
203	0	1.12942	0.974	0.973	0	4	Malat1
204	0	0.840852	0.942	0.979	0	4	mt-Co1
205	0	0.823743	0.924	0.976	0	4	mt-Co2
206	0	0.791655	0.952	0.986	0	4	mt-Atp6
207	0	0.778791	0.941	0.982	0	4	mt-Co3
208	4.03999e-303	0.995737	0.746	0.865	8.88111e-299	4	Xist
209	1.64855e-176	1.23525	0.632	0.809	3.624e-172	4	Lars2
210	1.01996e-174	0.690401	0.822	0.929	2.24219e-170	4	mt-Cytb
211	9.25195e-155	0.774807	0.77	0.9	2.03386e-150	4	mt-Nd2
212	1.78412e-151	0.725068	0.796	0.916	3.92204e-147	4	mt-Nd4
213	1.09787e-143	0.633377	0.739	0.915	2.41345e-139	4	Zeb2
214	2.39973e-123	0.637436	0.778	0.907	5.27533e-119	4	mt-Nd1
215	6.39657e-96	0.925131	0.709	0.882	1.40616e-91	4	Neat1
216	1.38596e-80	0.513185	0.267	0.538	3.04675e-76	4	Etv3
217	2.20348e-74	0.586916	0.257	0.523	4.8439e-70	4	Hexim1
218	4.88909e-73	2.50453	0.514	0.632	1.07477e-68	4	Gm26917
219	7.39379e-70	0.51721	0.287	0.576	1.62538e-65	4	Prpf4b
220	4.11509e-64	0.508034	0.282	0.557	9.04621e-60	4	Phip
221	7.43053e-63	1.32354	0.488	0.515	1.63345e-58	4	Slfn4
222	6.8372e-50	0.523175	0.285	0.549	1.50302e-45	4	Ccnl2
223	7.27311e-49	0.608681	0.619	0.89	1.59885e-44	4	Son
224	3.84278e-46	0.655095	0.618	0.874	8.44759e-42	4	Ccnl1
225	2.12329e-42	0.639266	0.613	0.871	4.66763e-38	4	Rsrp1
226	1.36064e-41	0.51999	0.307	0.565	2.9911e-37	4	Atf7ip
227	7.83366e-41	0.611469	0.338	0.614	1.72207e-36	4	Slc38a1
228	8.54032e-41	0.511614	0.349	0.656	1.87742e-36	4	Ash1l
229	5.34942e-40	0.521436	0.346	0.614	1.17596e-35	4	Samd9l
230	8.75907e-40	0.516986	0.284	0.518	1.92551e-35	4	mt-Nd4l
231	1.29882e-38	0.601165	0.321	0.575	2.85519e-34	4	Chka
232	9.86513e-38	0.630911	0.35	0.618	2.16865e-33	4	Malt1
233	1.92032e-36	0.552437	0.307	0.563	4.22144e-32	4	Zc3h7a
234	1.22996e-34	0.575491	0.34	0.611	2.70381e-30	4	Nfat5
235	1.72022e-33	0.597876	0.615	0.88	3.78155e-29	4	BC005537
236	1.42649e-32	0.55619	0.293	0.521	3.13586e-28	4	Gdap10
237	1.51881e-31	0.533305	0.312	0.558	3.33879e-27	4	Tet2
238	3.32111e-23	0.611053	0.347	0.604	7.3008e-19	4	Ascc3
239	7.81883e-23	0.534852	0.339	0.575	1.71881e-18	4	Stat2
240	6.02239e-22	0.57999	0.41	0.735	1.3239e-17	4	Nsd3
241	1.00443e-18	0.611178	0.402	0.703	2.20804e-14	4	Trps1
242	7.45495e-18	0.500603	0.429	0.744	1.63882e-13	4	Fosl2
243	2.86792e-16	0.554433	0.402	0.694	6.30454e-12	4	Dock10
244	7.87658e-16	0.68938	0.537	0.772	1.73151e-11	4	mt-Nd5
245	1.40772e-15	0.603082	0.564	0.759	3.0946e-11	4	mt-Nd3
246	2.5505e-15	0.562438	0.422	0.737	5.60676e-11	4	Tra2a
247	7.81562e-14	0.57272	0.586	0.888	1.71811e-09	4	Fus
248	6.00139e-13	0.676672	0.543	0.816	1.31929e-08	4	Slc38a2
249	1.37077e-12	0.538734	0.427	0.749	3.01336e-08	4	Lnpep
250	7.21923e-12	0.635934	0.555	0.741	1.587e-07	4	Ahnak
251	7.49384e-12	0.545679	0.448	0.73	1.64737e-07	4	Parp14
252	1.40849e-10	0.622027	0.393	0.669	3.09628e-06	4	Nufip2
253	2.0027e-10	0.551485	0.565	0.853	4.40254e-06	4	Skil
254	5.4887e-10	0.572301	0.436	0.739	1.20658e-05	4	Kdm6b
255	4.36736e-09	0.517566	0.457	0.776	9.60077e-05	4	Ranbp2
256	2.75321e-07	0.593731	0.437	0.73	0.00605239	4	Mycbp2
257	3.46337e-07	0.56835	0.453	0.777	0.00761353	4	Clk1
258	1.83913e-06	0.589608	0.441	0.75	0.0404296	4	Nktr
259	3.54573e-06	0.710907	0.428	0.693	0.0779459	4	Dennd4a
260	3.59925e-05	0.652273	0.54	0.836	0.791222	4	Spag9
261	0.00945676	0.554684	0.52	0.806	1	4	Btg2
262	0	1.81393	0.666	0.096	0	5	Rhox5
263	0	1.75344	0.966	0.903	0	5	Npm1
264	0	1.63244	0.821	0.644	0	5	Hspd1
265	0	1.5696	0.753	0.445	0	5	Slc25a4
266	0	1.46266	0.598	0.089	0	5	Cald1
267	0	1.45296	0.932	0.864	0	5	Hmgb1
268	0	1.39473	0.564	0.083	0	5	Fam159b
269	0	1.37724	0.605	0.083	0	5	Phgdh
270	0	1.31973	0.885	0.823	0	5	Eef1g
271	0	1.2965	0.529	0.051	0	5	Serpinh1
272	0	1.25448	0.974	0.959	0	5	Hsp90ab1
273	0	1.24108	0.582	0.16	0	5	Ube2c
274	0	1.23962	0.59	0.341	0	5	Tuba1a
275	0	1.23221	0.639	0.303	0	5	Tpm1
276	0	1.21096	0.849	0.763	0	5	Hspe1
277	0	1.20623	0.864	0.783	0	5	Ran
278	0	1.20538	0.624	0.235	0	5	Top2a
279	0	1.19207	0.622	0.231	0	5	Psip1
280	0	1.1631	0.902	0.886	0	5	Ncl
281	0	1.15203	0.874	0.774	0	5	Tubb5
282	0	1.14872	0.683	0.446	0	5	Nop58
283	0	1.13682	0.567	0.071	0	5	Nedd4
284	0	1.12445	0.992	0.967	0	5	Rps2
285	0	1.11846	0.551	0.357	0	5	Ktn1
286	0	1.08139	0.832	0.822	0	5	Eif2s2
287	0	1.07623	0.749	0.672	0	5	Cct5
288	0	1.06196	0.571	0.283	0	5	Fdps
289	0	1.05989	0.856	0.845	0	5	Serbp1
290	0	1.05779	0.59	0.226	0	5	Mtap
291	0	1.05143	0.614	0.224	0	5	Dut
292	0	1.03892	0.732	0.626	0	5	Ppp1r14b
293	0	1.03691	0.943	0.917	0	5	Lgals1
294	0	1.03162	0.624	0.233	0	5	Cks1b
295	0	1.03068	0.986	0.965	0	5	Rplp0
296	0	1.02968	0.732	0.665	0	5	Pebp1
297	0	1.0083	0.962	0.938	0	5	Rps6
298	0	1.00636	0.715	0.596	0	5	Cct3
299	0	0.998297	0.725	0.654	0	5	Pdap1
300	0	0.989053	0.97	0.947	0	5	Rpl21
301	0	0.987418	0.867	0.858	0	5	Eif5a
302	0	0.977436	0.586	0.245	0	5	Bex3
303	0	0.954615	0.993	0.977	0	5	Rpl13
304	0	0.953808	0.683	0.566	0	5	Cacybp
305	0	0.947911	0.939	0.918	0	5	Rpl5
306	0	0.947733	0.752	0.695	0	5	Eef1d
307	0	0.939631	0.502	0.16	0	5	Mt2
308	0	0.93827	0.809	0.8	0	5	Hmgb2
309	0	0.932279	0.646	0.468	0	5	Ybx3
310	0	0.902424	0.666	0.493	0	5	Pa2g4
311	0	0.897112	0.899	0.843	0	5	S100a6
312	0	0.889345	0.702	0.686	0	5	Eif6
313	0	0.882376	0.975	0.956	0	5	Ppia
314	0	0.881479	0.957	0.938	0	5	Rpl15
315	0	0.879806	0.888	0.886	0	5	Eef1b2
316	0	0.878591	0.975	0.96	0	5	Rpl8
317	0	0.877121	0.983	0.957	0	5	Rps18
318	0	0.873213	0.646	0.478	0	5	Prmt1
319	0	0.871517	0.758	0.706	0	5	Nap1l1
320	0	0.866456	0.813	0.782	0	5	Set
321	0	0.865312	0.985	0.973	0	5	Ptma
322	0	0.861808	0.694	0.646	0	5	Cct4
323	0	0.859889	0.685	0.647	0	5	Psmd7
324	0	0.856962	0.851	0.836	0	5	Hint1
325	0	0.856898	0.668	0.547	0	5	Eif1ax
326	0	0.856472	0.668	0.439	0	5	Hmgn1
327	0	0.855616	0.639	0.478	0	5	C1qbp
328	0	0.852334	0.564	0.266	0	5	Timm8a1
329	0	0.849434	0.573	0.293	0	5	Ppid
330	0	0.84686	0.736	0.713	0	5	Nme1
331	0	0.844359	0.683	0.587	0	5	Hspa9
332	0	0.84275	0.726	0.693	0	5	Cct2
333	0	0.833365	0.916	0.912	0	5	H2afz
334	0	0.829728	0.824	0.824	0	5	Anp32b
335	0	0.829511	0.514	0.154	0	5	Cdk1
336	0	0.824606	0.754	0.667	0	5	Ranbp1
337	0	0.824427	0.599	0.402	0	5	Gadd45gip1
338	0	0.821028	0.651	0.505	0	5	Banf1
339	0	0.816289	0.597	0.351	0	5	Fkbp4
340	0	0.813348	0.893	0.918	0	5	Hsp90aa1
341	0	0.812644	0.689	0.625	0	5	Ywhaq
342	0	0.810153	0.567	0.362	0	5	Nolc1
343	0	0.809689	0.649	0.497	0	5	Nhp2
344	0	0.806347	0.7	0.663	0	5	Cct7
345	0	0.801483	0.955	0.951	0	5	Rpl6
346	0	0.801098	0.535	0.163	0	5	Pclaf
347	0	0.800679	0.916	0.903	0	5	Rpl14
348	0	0.790618	0.945	0.957	0	5	Rpl37
349	0	0.785614	0.507	0.144	0	5	Birc5
350	0	0.783899	0.918	0.93	0	5	Rpl23a
351	0	0.780889	0.538	0.243	0	5	Srm
352	0	0.776752	0.709	0.66	0	5	Tcp1
353	0	0.776688	0.576	0.374	0	5	Gtf3a
354	0	0.776634	0.969	0.955	0	5	Rps4x
355	0	0.776041	0.667	0.612	0	5	Ndufa4
356	0	0.774386	0.796	0.853	0	5	Gnas
357	0	0.774075	0.604	0.426	0	5	Ddx39
358	0	0.772541	0.645	0.536	0	5	Nop56
359	0	0.769974	0.99	0.972	0	5	Rps27a
360	0	0.768866	0.978	0.968	0	5	Rps3a1
361	0	0.768203	0.7	0.662	0	5	Snu13
362	0	0.764174	0.727	0.693	0	5	Ube2s
363	0	0.762093	0.95	0.928	0	5	Rpl3
364	0	0.760581	0.544	0.28	0	5	Apex1
365	0	0.758454	0.742	0.77	0	5	Prdx2
366	0	0.748822	0.817	0.862	0	5	Psma7
367	0	0.747502	0.72	0.709	0	5	Cct8
368	0	0.74196	0.541	0.208	0	5	Rhoc
369	0	0.741859	0.752	0.744	0	5	Hnrnpa1
370	0	0.740796	0.877	0.865	0	5	Mif
371	0	0.737962	0.973	0.967	0	5	Rpsa
372	0	0.737579	0.888	0.887	0	5	Rpl4
373	0	0.734334	0.96	0.958	0	5	Rpl30
374	0	0.733761	0.895	0.9	0	5	Rps17
375	0	0.73024	0.958	0.933	0	5	Rpl12
376	0	0.728828	0.589	0.41	0	5	Ppa1
377	0	0.72827	0.671	0.559	0	5	Nucks1
378	0	0.724083	0.933	0.949	0	5	Rps21
379	0	0.720093	0.951	0.944	0	5	Rack1
380	0	0.718427	0.72	0.754	0	5	Polr1d
381	0	0.714755	0.962	0.961	0	5	Rpl18a
382	0	0.710153	0.986	0.976	0	5	Rps8
383	0	0.708606	0.771	0.814	0	5	Tomm20
384	0	0.703483	0.504	0.208	0	5	Dkc1
385	0	0.701714	0.591	0.422	0	5	Tbrg1
386	0	0.697122	0.976	0.964	0	5	Rps10
387	0	0.694257	0.98	0.96	0	5	Rpl32
388	0	0.691233	0.69	0.663	0	5	Ptges3
389	0	0.688937	0.542	0.337	0	5	Ddx27
390	0	0.687409	0.669	0.628	0	5	Fkbp1a
391	0	0.685116	0.536	0.3	0	5	Galk1
392	0	0.681039	0.942	0.947	0	5	Rpl7
393	0	0.679254	0.936	0.947	0	5	Rps15
394	0	0.679157	0.864	0.869	0	5	Rpl36a
395	0	0.674084	0.573	0.374	0	5	Npm3
396	0	0.673783	0.544	0.327	0	5	Nip7
397	0	0.67344	0.526	0.234	0	5	Gar1
398	0	0.673401	0.906	0.938	0	5	Rpl36
399	0	0.671724	0.504	0.182	0	5	Ppfibp1
400	0	0.66814	0.506	0.217	0	5	Orc6
401	0	0.663536	0.568	0.381	0	5	Lyar
402	0	0.657967	0.955	0.946	0	5	Rps5
403	0	0.655046	0.982	0.972	0	5	Rpl19
404	0	0.653982	0.511	0.243	0	5	Smc2
405	0	0.65378	0.574	0.36	0	5	Selenoh
406	0	0.644457	0.967	0.961	0	5	Rpl26
407	0	0.643828	0.592	0.427	0	5	Impdh2
408	0	0.638968	0.535	0.296	0	5	Lsm2
409	0	0.637816	0.537	0.306	0	5	Tars
410	0	0.636354	0.891	0.921	0	5	Rpl27
411	0	0.635719	0.554	0.349	0	5	Brix1
412	0	0.633302	0.87	0.9	0	5	Naca
413	0	0.632683	0.95	0.951	0	5	Rpl34
414	0	0.632677	0.768	0.789	0	5	Hnrnpab
415	0	0.628175	0.981	0.973	0	5	Rps12
416	0	0.624661	0.958	0.951	0	5	Rpl18
417	0	0.622702	0.967	0.961	0	5	Rpl9
418	0	0.621896	0.55	0.356	0	5	Mak16
419	0	0.613416	0.874	0.899	0	5	Txn1
420	0	0.608668	0.905	0.9	0	5	Rpl10a
421	0	0.605212	0.957	0.949	0	5	Rps3
422	0	0.605182	0.797	0.856	0	5	Atp5b
423	0	0.604862	0.517	0.262	0	5	Hsph1
424	0	0.602071	0.524	0.288	0	5	Vars
425	0	0.601751	0.838	0.851	0	5	Tuba1b
426	0	0.599265	0.533	0.317	0	5	Mthfd2
427	0	0.597007	0.534	0.314	0	5	Ruvbl1
428	0	0.593874	0.983	0.977	0	5	Rpl23
429	0	0.590779	0.524	0.312	0	5	Atic
430	0	0.588633	0.541	0.34	0	5	Snhg6
431	0	0.587391	0.549	0.364	0	5	Gars
432	0	0.585248	0.977	0.982	0	5	Rpl41
433	0	0.581993	0.919	0.954	0	5	Rps26
434	0	0.571895	0.953	0.949	0	5	Rps7
435	0	0.566387	0.571	0.298	0	5	Stmn1
436	0	0.564553	0.89	0.92	0	5	Ybx1
437	0	0.563995	0.546	0.346	0	5	Nudcd2
438	0	0.562146	0.524	0.218	0	5	Serpinb6a
439	0	0.559853	0.513	0.258	0	5	Cbx5
440	0	0.552416	0.837	0.893	0	5	Btf3
441	0	0.550339	0.897	0.922	0	5	Rpl22
442	0	0.544284	0.935	0.949	0	5	Rpl28
443	0	0.541578	0.854	0.906	0	5	Rbm3
444	0	0.538032	0.509	0.285	0	5	Selenom
445	0	0.531355	0.514	0.281	0	5	Ezh2
446	0	0.530454	0.97	0.967	0	5	Rps20
447	0	0.511402	0.506	0.277	0	5	Tceal8
448	0	0.510703	0.531	0.324	0	5	Dtymk
449	0	0.502364	0.879	0.909	0	5	Rpl29
450	6.6079e-308	0.63998	0.585	0.437	1.45261e-303	5	Stip1
451	9.22298e-308	0.699259	0.673	0.642	2.02749e-303	5	Vdac1
452	3.37892e-307	0.631215	0.543	0.376	7.42789e-303	5	Cnih1
453	5.08386e-306	0.552381	0.538	0.344	1.11758e-301	5	Abce1
454	4.53675e-303	0.636369	0.596	0.48	9.97315e-299	5	Nudt21
455	2.71762e-301	0.686448	0.551	0.37	5.97414e-297	5	Lars
456	7.07903e-301	0.612255	0.544	0.366	1.55618e-296	5	Wdr43
457	1.36679e-300	0.703659	0.677	0.597	3.00462e-296	5	Lmna
458	1.20621e-296	0.703119	0.756	0.667	2.65161e-292	5	Cd63
459	3.63017e-295	0.578823	0.755	0.816	7.9802e-291	5	Sumo2
460	9.69158e-292	0.721542	0.603	0.408	2.1305e-287	5	Smc4
461	1.9713e-291	0.705363	0.646	0.6	4.3335e-287	5	Lsm4
462	2.49265e-289	0.617836	0.588	0.436	5.47959e-285	5	Cdk4
463	3.29963e-289	0.709165	0.626	0.516	7.25358e-285	5	Rsl1d1
464	1.22389e-288	0.683401	0.722	0.787	2.69048e-284	5	Eif3c
465	1.05877e-286	0.604443	0.729	0.771	2.32749e-282	5	Snrpe
466	2.70468e-285	0.689762	0.683	0.673	5.9457e-281	5	Snrpf
467	5.22502e-285	0.730321	0.677	0.672	1.14862e-280	5	Psmc6
468	2.59894e-281	0.667961	0.684	0.671	5.71324e-277	5	Snrpd2
469	6.18189e-280	0.615821	0.604	0.505	1.35896e-275	5	Cfdp1
470	2.75669e-274	0.538159	0.558	0.403	6.06004e-270	5	Erh
471	6.39733e-274	0.628408	0.749	0.791	1.40632e-269	5	Cnbp
472	3.68324e-269	0.577856	0.547	0.397	8.09687e-265	5	Esf1
473	3.86068e-269	0.53704	0.534	0.336	8.48692e-265	5	Dctpp1
474	8.94384e-266	0.60386	0.585	0.439	1.96612e-261	5	Fkbp3
475	1.61237e-261	0.628229	0.794	0.839	3.54448e-257	5	Pgk1
476	2.36016e-260	0.61084	0.589	0.48	5.18834e-256	5	Sars
477	1.0085e-259	0.638078	0.562	0.419	2.21699e-255	5	Mybbp1a
478	4.19729e-258	0.66396	0.669	0.635	9.22691e-254	5	Snrpd1
479	8.28201e-254	0.714137	0.553	0.438	1.82063e-249	5	Prdx4
480	1.80397e-251	0.530941	0.533	0.354	3.96567e-247	5	Mrto4
481	6.49472e-251	0.54887	0.602	0.459	1.42773e-246	5	Cbx3
482	2.71764e-249	0.616354	0.634	0.581	5.97419e-245	5	Phb2
483	4.7048e-249	0.576143	0.572	0.416	1.03426e-244	5	Snrpa1
484	1.08536e-247	0.618569	0.618	0.578	2.38595e-243	5	Aimp1
485	1.58108e-247	0.65882	0.611	0.495	3.47569e-243	5	Anp32e
486	4.15419e-245	0.562789	0.58	0.439	9.13216e-241	5	Kmt5a
487	1.46762e-243	0.688475	0.616	0.511	3.22627e-239	5	Nasp
488	3.00084e-241	0.504037	0.542	0.381	6.59674e-237	5	Cyb5b
489	1.3179e-237	0.533554	0.546	0.406	2.89714e-233	5	Ddb1
490	1.10386e-234	0.777708	0.611	0.512	2.42661e-230	5	Fam162a
491	3.17714e-231	0.545587	0.552	0.425	6.9843e-227	5	Gmps
492	8.57822e-229	0.618598	0.621	0.538	1.88575e-224	5	Eif3b
493	3.13915e-228	0.612416	0.634	0.587	6.90079e-224	5	Magoh
494	6.91013e-227	0.576926	0.611	0.511	1.51905e-222	5	Tceal9
495	3.84537e-225	0.540902	0.768	0.841	8.45328e-221	5	Srsf3
496	5.41307e-225	0.556109	0.768	0.766	1.18996e-220	5	Anxa2
497	1.68986e-222	0.588734	0.692	0.73	3.71481e-218	5	Psmb5
498	6.98327e-222	0.61101	0.654	0.641	1.53513e-217	5	Eif3i
499	3.72187e-220	0.569058	0.583	0.469	8.1818e-216	5	Ebna1bp2
500	1.15912e-218	0.559453	0.667	0.69	2.5481e-214	5	Vdac3
501	1.53692e-217	0.502093	0.528	0.354	3.37862e-213	5	Ifi27
502	5.95193e-216	0.675343	0.575	0.47	1.30841e-211	5	Gnl3
503	1.95698e-215	0.52387	0.571	0.459	4.30203e-211	5	Rars
504	2.50495e-213	0.54969	0.546	0.363	5.50662e-209	5	Cks2
505	6.82084e-212	0.552098	0.59	0.503	1.49942e-207	5	Rdx
506	4.72964e-210	0.526414	0.774	0.779	1.03972e-205	5	S100a10
507	3.34729e-209	0.569509	0.734	0.801	7.35834e-205	5	Psmb3
508	4.73347e-207	0.567368	0.579	0.46	1.04056e-202	5	Mrpl12
509	1.11132e-204	0.538447	0.598	0.489	2.44301e-200	5	Alyref
510	2.52062e-197	0.54588	0.584	0.497	5.54108e-193	5	Thoc7
511	4.68069e-197	0.562042	0.578	0.49	1.02896e-192	5	Nop10
512	2.16199e-190	0.55319	0.628	0.589	4.75269e-186	5	Polr2f
513	5.5742e-190	0.542503	0.691	0.729	1.22538e-185	5	Rbm8a
514	2.53934e-188	0.54615	0.6	0.494	5.58224e-184	5	Kpnb1
515	4.8675e-182	0.535703	0.699	0.749	1.07002e-177	5	Ssb
516	2.56104e-178	0.563925	0.618	0.597	5.62994e-174	5	Eif3d
517	5.51682e-175	0.748034	0.58	0.463	1.21276e-170	5	Gm47283
518	7.05881e-175	0.5321	0.532	0.436	1.55174e-170	5	Kdelr2
519	1.21132e-174	0.503098	0.778	0.866	2.66283e-170	5	Hnrnpu
520	4.26103e-173	0.537601	0.587	0.512	9.36703e-169	5	Ssrp1
521	9.76339e-173	0.528323	0.631	0.62	2.14629e-168	5	Psmd12
522	7.86527e-172	0.565377	0.643	0.678	1.72902e-167	5	Krtcap2
523	8.16778e-172	0.543251	0.663	0.658	1.79552e-167	5	G3bp1
524	5.18563e-171	0.534629	0.68	0.72	1.13996e-166	5	Psma5
525	9.18277e-167	0.535398	0.659	0.692	2.01865e-162	5	Mdh2
526	1.73451e-161	0.595094	0.657	0.679	3.81297e-157	5	Eif4ebp1
527	3.77912e-161	0.614642	0.614	0.558	8.30764e-157	5	Supt16
528	7.94914e-161	0.556284	0.672	0.694	1.74746e-156	5	Hspa4
529	2.30057e-159	0.535728	0.667	0.683	5.05735e-155	5	Hdgf
530	3.52209e-158	0.545846	0.612	0.557	7.74261e-154	5	Lrrc59
531	1.97034e-156	0.528382	0.639	0.607	4.33141e-152	5	Nudc
532	2.34899e-156	0.514188	0.644	0.632	5.16379e-152	5	U2af1
533	4.10926e-156	0.51422	0.687	0.72	9.03338e-152	5	Snrpg
534	7.01354e-156	0.541878	0.635	0.611	1.54179e-151	5	Snrpd3
535	3.19246e-146	0.505204	0.626	0.6	7.01798e-142	5	Eif2s1
536	6.98936e-139	0.519675	0.622	0.625	1.53647e-134	5	Cdv3
537	3.02628e-127	0.503745	0.663	0.723	6.65266e-123	5	Smarca5
538	9.23171e-126	0.584042	0.661	0.698	2.02941e-121	5	Higd1a
539	7.589e-123	0.562157	0.633	0.567	1.66829e-118	5	Tubb4b
540	7.46085e-121	0.520893	0.635	0.61	1.64012e-116	5	Srsf7
541	1.89351e-116	0.545485	0.599	0.578	4.16249e-112	5	Eprs
542	1.4815e-103	0.68292	0.7	0.662	3.25679e-99	5	Mt1
543	9.51864e-38	0.688569	0.54	0.522	2.09248e-33	5	Ero1l
544	0	0.96528	0.971	0.669	0	8	Cd72
545	0	0.806156	0.97	0.73	0	8	C1qa
546	0	0.799304	0.916	0.509	0	8	Acp5
547	0	0.789955	0.937	0.605	0	8	Slamf9
548	0	0.772743	0.972	0.692	0	8	C1qc
549	0	0.757604	0.986	0.752	0	8	Ms4a7
550	0	0.69903	0.969	0.748	0	8	C1qb
551	0	0.686108	0.738	0.408	0	8	Cd81
552	0	0.603044	0.823	0.416	0	8	Zmynd15
553	0	0.595879	0.854	0.522	0	8	Pou2f2
554	0	0.58975	0.966	0.654	0	8	Adgre1
555	0	0.57137	0.965	0.687	0	8	Hexb
556	0	0.56004	0.829	0.483	0	8	Cx3cr1
557	0	0.556339	0.932	0.642	0	8	Clec4a2
558	0	0.556314	0.874	0.494	0	8	Ckb
559	0	0.536265	0.982	0.762	0	8	Pld4
560	9.9401e-308	0.532444	0.948	0.719	2.18513e-303	8	Fcgr4
561	1.40843e-228	0.505814	0.895	0.651	3.09615e-224	8	Clec4a3
562	7.29324e-215	0.551624	0.826	0.618	1.60327e-210	8	Clec4a1
563	3.23431e-206	0.532451	0.987	0.944	7.10997e-202	8	Apoe
564	2.32535e-184	0.534246	0.791	0.547	5.11182e-180	8	H2-Eb1
565	4.14616e-150	0.534106	0.905	0.779	9.1145e-146	8	Cd74
566	0	2.09518	0.699	0.115	0	9	Chil3
567	0	1.97877	0.997	0.567	0	9	Plac8
568	0	1.86605	0.667	0.123	0	9	Slpi
569	0	1.59894	0.99	0.562	0	9	S100a4
570	0	1.59731	0.864	0.538	0	9	Rsad2
571	0	1.59086	0.823	0.604	0	9	Cxcl10
572	0	1.51321	0.75	0.099	0	9	Vcan
573	0	1.5019	0.9	0.591	0	9	Thbs1
574	0	1.3899	0.845	0.162	0	9	Ifitm6
575	0	1.33691	0.899	0.52	0	9	Ifi205
576	0	1.31713	0.897	0.559	0	9	Gbp2
577	0	1.27374	0.96	0.686	0	9	Ifi209
578	0	1.25834	0.901	0.589	0	9	Mxd1
579	0	1.25741	0.83	0.439	0	9	Ifit2
580	0	1.23975	0.999	0.894	0	9	Srgn
581	0	1.23933	0.966	0.702	0	9	Slfn5
582	0	1.23033	0.846	0.536	0	9	Ifit3
583	0	1.21787	0.961	0.717	0	9	Ifi203
584	0	1.21445	0.636	0.234	0	9	Ifit1bl1
585	0	1.20526	0.78	0.414	0	9	Ifit1
586	0	1.17979	0.686	0.095	0	9	Hp
587	0	1.17198	0.738	0.109	0	9	Sell
588	0	1.13817	0.953	0.746	0	9	Isg15
589	0	1.12669	0.965	0.778	0	9	Mndal
590	0	1.09884	0.986	0.827	0	9	Samhd1
591	0	1.09489	0.991	0.842	0	9	Ifi204
592	0	1.08497	0.827	0.375	0	9	Isg20
593	0	1.07823	0.968	0.521	0	9	Ly6c2
594	0	1.07202	0.964	0.742	0	9	Crip1
595	0	1.06864	0.996	0.883	0	9	Tspo
596	0	1.06008	0.656	0.259	0	9	Cmpk2
597	0	1.0529	0.991	0.765	0	9	S100a11
598	0	1.03906	0.843	0.353	0	9	Clec4e
599	0	1.03101	0.817	0.369	0	9	Mx1
600	0	1.03078	0.745	0.255	0	9	F10
601	0	1.02904	0.988	0.788	0	9	Msrb1
602	0	1.02769	0.981	0.756	0	9	Anxa2
603	0	1.01594	0.965	0.77	0	9	S100a10
604	0	1.00189	0.845	0.544	0	9	Oasl1
605	0	0.995506	0.906	0.577	0	9	Ifi47
606	0	0.962882	0.987	0.789	0	9	Ms4a4c
607	0	0.962872	0.931	0.718	0	9	Tgm2
608	0	0.961439	0.975	0.791	0	9	Ifi211
609	0	0.953366	0.997	0.868	0	9	Tmsb10
610	0	0.95129	0.993	0.863	0	9	Neat1
611	0	0.950134	0.977	0.832	0	9	Pnp
612	0	0.923479	0.944	0.574	0	9	Wfdc17
613	0	0.909558	0.869	0.529	0	9	Smox
614	0	0.893116	0.895	0.642	0	9	Fgl2
615	0	0.892219	0.855	0.482	0	9	Daxx
616	0	0.890326	0.999	0.946	0	9	Ifitm3
617	0	0.876064	0.897	0.677	0	9	Phf11b
618	0	0.873171	0.777	0.325	0	9	Gpr141
619	0	0.871697	0.895	0.444	0	9	Napsa
620	0	0.867826	0.97	0.809	0	9	Esd
621	0	0.857221	0.926	0.6	0	9	Emilin2
622	0	0.84777	0.844	0.543	0	9	Ifi206
623	0	0.845696	0.994	0.884	0	9	Ifitm2
624	0	0.844789	0.936	0.698	0	9	Parp14
625	0	0.833673	0.987	0.862	0	9	Slfn2
626	0	0.830346	0.857	0.627	0	9	Ifih1
627	0	0.829335	0.94	0.728	0	9	Il1b
628	0	0.82858	0.997	0.926	0	9	Vim
629	0	0.825707	0.997	0.898	0	9	Cebpb
630	0	0.820149	0.955	0.764	0	9	Rnh1
631	0	0.817594	0.997	0.84	0	9	S100a6
632	0	0.817126	0.772	0.379	0	9	Gsr
633	0	0.816046	0.943	0.743	0	9	Sp100
634	0	0.81564	0.97	0.825	0	9	Ifi207
635	0	0.808305	0.94	0.822	0	9	Irf7
636	0	0.80744	0.8	0.48	0	9	Usp18
637	0	0.799757	0.858	0.57	0	9	Zyx
638	0	0.792017	0.889	0.634	0	9	Fndc3a
639	0	0.78522	0.635	0.247	0	9	Gbp5
640	0	0.76945	0.795	0.457	0	9	Herc6
641	0	0.768088	0.957	0.799	0	9	Cd44
642	0	0.76275	0.941	0.761	0	9	Sppl2a
643	0	0.761581	0.826	0.498	0	9	Slfn4
644	0	0.760811	0.978	0.84	0	9	Chmp4b
645	0	0.759666	0.56	0.258	0	9	Ifit3b
646	0	0.752811	0.842	0.582	0	9	Samd9l
647	0	0.7487	0.887	0.554	0	9	Jarid2
648	0	0.746576	0.839	0.513	0	9	Gch1
649	0	0.744394	0.88	0.602	0	9	Sp140
650	0	0.739424	0.662	0.302	0	9	Mgst1
651	0	0.736788	0.701	0.287	0	9	Il18
652	0	0.732677	0.999	0.972	0	9	Actg1
653	0	0.72324	0.829	0.58	0	9	Osm
654	0	0.721968	0.971	0.817	0	9	Ms4a6d
655	0	0.721764	0.932	0.743	0	9	Hif1a
656	0	0.719924	0.545	0.131	0	9	Trim30c
657	0	0.71376	0.828	0.578	0	9	2025-03-05
658	0	0.712831	0.934	0.731	0	9	Prdx6
659	0	0.705947	0.994	0.899	0	9	Lyz2
660	0	0.701946	0.951	0.742	0	9	Diaph1
661	0	0.701345	1	0.975	0	9	H3f3b
662	0	0.698093	0.97	0.892	0	9	Ifi27l2a
663	0	0.697257	0.779	0.486	0	9	Gbp3
664	0	0.69225	0.82	0.5	0	9	Slfn8
665	0	0.689919	0.946	0.753	0	9	Rnf213
666	0	0.688867	0.955	0.731	0	9	Zbp1
667	0	0.686514	0.812	0.545	0	9	9930111J21Rik2
668	0	0.683191	0.649	0.203	0	9	Mcemp1
669	0	0.677065	0.89	0.571	0	9	Lsp1
670	0	0.675522	0.909	0.675	0	9	Plaur
671	0	0.671146	0.818	0.542	0	9	Ifi213
672	0	0.66461	0.823	0.604	0	9	Lmnb1
673	0	0.663529	0.995	0.889	0	9	Prdx5
674	0	0.662101	0.945	0.748	0	9	Trim30a
675	0	0.657908	0.885	0.651	0	9	Cflar
676	0	0.651185	0.938	0.75	0	9	Lrrfip1
677	0	0.646031	0.735	0.3	0	9	Mefv
678	0	0.638936	0.636	0.314	0	9	Ifi208
679	0	0.63449	0.815	0.54	0	9	Irgm1
680	0	0.633775	0.511	0.175	0	9	Il15
681	0	0.632956	0.594	0.197	0	9	Ltb4r1
682	0	0.629444	0.799	0.514	0	9	Rap2c
683	0	0.622418	0.93	0.712	0	9	Oasl2
684	0	0.620922	0.881	0.713	0	9	Smchd1
685	0	0.615869	0.969	0.715	0	9	Ahnak
686	0	0.612067	0.806	0.514	0	9	Ddx58
687	0	0.608274	0.902	0.664	0	9	Trafd1
688	0	0.600569	0.569	0.164	0	9	Glipr2
689	0	0.599828	0.708	0.401	0	9	Tmem131
690	0	0.599822	0.782	0.485	0	9	Aldh2
691	0	0.599092	0.98	0.835	0	9	Fcgr1
692	0	0.598875	0.743	0.487	0	9	Etnk1
693	0	0.5978	0.984	0.83	0	9	Pim1
694	0	0.592123	0.92	0.755	0	9	Epsti1
695	0	0.592059	0.719	0.415	0	9	Ass1
696	0	0.59105	0.554	0.245	0	9	Atp2b4
697	0	0.588973	0.875	0.664	0	9	Usp25
698	0	0.586037	0.759	0.491	0	9	Smpdl3a
699	0	0.58356	0.764	0.494	0	9	Casp4
700	0	0.583558	0.685	0.397	0	9	Nt5c3
701	0	0.582211	0.802	0.519	0	9	Gda
702	0	0.579351	0.971	0.817	0	9	Lyn
703	0	0.578702	0.974	0.843	0	9	Pitpna
704	0	0.578569	0.744	0.439	0	9	Zufsp
705	0	0.574112	0.761	0.476	0	9	Atp11b
706	0	0.574011	0.67	0.369	0	9	Phf11a
707	0	0.568849	0.957	0.801	0	9	Taldo1
708	0	0.568256	0.976	0.852	0	9	Cd47
709	0	0.56465	0.706	0.349	0	9	Helz2
710	0	0.563131	0.754	0.461	0	9	Jak2
711	0	0.562182	0.993	0.891	0	9	Capza2
712	0	0.561826	0.875	0.662	0	9	Sp110
713	0	0.559255	0.945	0.784	0	9	Stat1
714	0	0.557236	0.819	0.592	0	9	Gbp7
715	0	0.556608	0.67	0.348	0	9	Ldlr
716	0	0.556032	0.744	0.447	0	9	Igtp
717	0	0.555795	0.669	0.3	0	9	Adgre5
718	0	0.55477	0.98	0.815	0	9	Ms4a6b
719	0	0.549091	0.985	0.873	0	9	Msn
720	0	0.548692	0.621	0.281	0	9	Gm14005
721	0	0.546509	0.914	0.774	0	9	Tgfb1
722	0	0.538759	0.564	0.185	0	9	Rhov
723	0	0.538229	0.985	0.866	0	9	Ptprc
724	0	0.536779	0.613	0.304	0	9	Slfn9
725	0	0.536165	0.85	0.612	0	9	Emb
726	0	0.53616	0.819	0.574	0	9	Ascc3
727	0	0.535673	0.643	0.358	0	9	Fam241a
728	0	0.535604	0.888	0.709	0	9	Lgals9
729	0	0.531205	0.999	0.897	0	9	Cd52
730	0	0.530434	0.8	0.549	0	9	Nmi
731	0	0.527576	0.957	0.807	0	9	Spag9
732	0	0.527392	0.825	0.511	0	9	Oas3
733	0	0.527138	0.777	0.494	0	9	Cytip
734	0	0.522841	0.971	0.845	0	9	Tpd52
735	0	0.522425	0.91	0.769	0	9	Ptpn1
736	0	0.521992	1	0.996	0	9	Actb
737	0	0.521117	0.939	0.782	0	9	Tor1aip1
738	0	0.514554	0.854	0.557	0	9	Slfn1
739	0	0.513361	0.596	0.273	0	9	Cdkn2d
740	0	0.512576	0.804	0.597	0	9	Eif2ak2
741	0	0.507608	0.531	0.231	0	9	Fyn
742	0	0.505437	0.887	0.701	0	9	Nsd3
743	7.81957e-308	0.508208	0.906	0.728	1.71898e-303	9	Ccr1
744	1.5383e-307	0.516433	0.677	0.438	3.38164e-303	9	D1Ertd622e
745	3.99406e-297	0.529955	0.881	0.707	8.78014e-293	9	Tiparp
746	1.70669e-272	0.521452	0.746	0.549	3.75182e-268	9	Havcr2
747	8.53157e-259	0.575283	0.777	0.607	1.87549e-254	9	Phf11d
748	2.71967e-253	0.531347	0.91	0.739	5.97865e-249	9	Atf3
749	4.7301e-114	0.535507	0.541	0.384	1.03982e-109	9	Acod1
750	9.72998e-34	0.633407	0.663	0.686	2.13894e-29	9	AA467197
751	0	1.65693	0.995	0.235	0	12	Top2a
752	0	1.60894	0.997	0.292	0	12	Stmn1
753	0	1.60342	0.993	0.178	0	12	Mki67
754	0	1.49223	0.99	0.16	0	12	Pclaf
755	0	1.30168	0.991	0.139	0	12	Birc5
756	0	1.29106	1	0.773	0	12	Tubb5
757	0	1.22504	1	0.844	0	12	Tuba1b
758	0	1.21843	0.995	0.4	0	12	Smc4
759	0	1.21047	0.897	0.109	0	12	Hist1h2ae
760	0	1.1875	0.835	0.094	0	12	Hist1h1b
761	0	1.15432	0.936	0.163	0	12	Ube2c
762	0	1.14108	0.999	0.793	0	12	Hmgb2
763	0	1.10577	0.988	0.234	0	12	Smc2
764	0	1.09792	1	0.909	0	12	H2afz
765	0	1.09435	0.893	0.084	0	12	Cenpf
766	0	1.0035	0.971	0.1	0	12	Cdca3
767	0	0.975804	0.955	0.132	0	12	Cenpe
768	0	0.960063	0.952	0.105	0	12	Prc1
769	0	0.953291	0.957	0.061	0	12	Nusap1
770	0	0.9377	0.946	0.169	0	12	H2afx
771	0	0.93181	0.961	0.151	0	12	Cdk1
772	0	0.908287	0.966	0.125	0	12	Cdca8
773	0	0.885282	0.983	0.388	0	12	H2afv
774	0	0.878767	0.985	0.555	0	12	Tubb4b
775	0	0.865239	0.96	0.151	0	12	Tpx2
776	0	0.854024	0.97	0.238	0	12	Rrm1
777	0	0.846641	0.968	0.121	0	12	Racgap1
778	0	0.839323	0.95	0.088	0	12	Ccna2
779	0	0.839123	0.983	0.541	0	12	Gatm
780	0	0.827651	0.94	0.065	0	12	Kif11
781	0	0.827503	0.997	0.683	0	12	Ube2s
782	0	0.816785	0.989	0.44	0	12	Tmpo
783	0	0.813512	1	0.864	0	12	Hmgb1
784	0	0.806783	0.991	0.55	0	12	Nucks1
785	0	0.800367	0.973	0.234	0	12	Cks1b
786	0	0.791463	0.791	0.046	0	12	Hist1h2ap
787	0	0.771424	0.965	0.401	0	12	Cd81
788	0	0.763563	0.944	0.107	0	12	Spc24
789	0	0.749471	0.92	0.284	0	12	Cenpa
790	0	0.749107	0.994	0.661	0	12	Ranbp1
791	0	0.746522	0.949	0.176	0	12	Incenp
792	0	0.73159	1	0.973	0	12	Ptma
793	0	0.729626	0.898	0.141	0	12	Tyms
794	0	0.724858	0.893	0.105	0	12	Tk1
795	0	0.706876	0.91	0.073	0	12	Kif15
796	0	0.705539	0.996	0.726	0	12	Dek
797	0	0.704418	0.978	0.436	0	12	Hmgn1
798	0	0.689465	0.906	0.093	0	12	Ckap2l
799	0	0.686832	0.894	0.071	0	12	Knl1
800	0	0.685512	0.918	0.299	0	12	Atad2
801	0	0.684348	0.902	0.102	0	12	Kif23
802	0	0.683403	0.995	0.781	0	12	Ran
803	0	0.679962	0.858	0.063	0	12	Hmmr
804	0	0.674696	0.95	0.273	0	12	Ezh2
805	0	0.663877	0.974	0.353	0	12	Selenoh
806	0	0.660437	0.982	0.485	0	12	Anp32e
807	0	0.64988	0.919	0.133	0	12	Tacc3
808	0	0.644889	0.971	0.52	0	12	Pmepa1
809	0	0.637284	0.97	0.48	0	12	Cx3cr1
810	0	0.632383	0.812	0.077	0	12	Ccnb1
811	0	0.627966	0.82	0.18	0	12	Hist1h1e
812	0	0.627543	0.876	0.106	0	12	Bub1b
813	0	0.619164	0.97	0.469	0	12	Hmgn2
814	0	0.610944	0.9	0.077	0	12	Aurkb
815	0	0.608861	0.936	0.24	0	12	Ccdc34
816	0	0.588414	0.803	0.096	0	12	Ccnb2
817	0	0.585798	0.872	0.073	0	12	Spc25
818	0	0.582658	0.841	0.091	0	12	Kif20b
819	0	0.580878	0.67	0.225	0	12	Fcrls
820	0	0.57918	0.997	0.831	0	12	Hint1
821	0	0.574379	0.756	0.114	0	12	Rrm2
822	0	0.563947	0.875	0.104	0	12	Asf1b
823	0	0.561772	0.817	0.053	0	12	Pbk
824	0	0.557735	0.999	0.817	0	12	Anp32b
825	0	0.555636	0.95	0.303	0	12	Sae1
826	0	0.554726	0.992	0.735	0	12	mt-Nd3
827	0	0.553583	0.996	0.698	0	12	Nap1l1
828	0	0.548243	0.979	0.514	0	12	Anapc5
829	0	0.547546	0.997	0.779	0	12	Hnrnpab
830	0	0.546902	0.994	0.788	0	12	Arl6ip1
831	0	0.542059	0.996	0.834	0	12	Tagln2
832	0	0.538785	0.99	0.693	0	12	C1qc
833	0	0.538772	0.994	0.893	0	12	mt-Nd1
834	0	0.538383	0.937	0.293	0	12	Rangap1
835	0	0.535587	0.843	0.072	0	12	Ndc80
836	0	0.534716	0.845	0.067	0	12	Ncapg
837	0	0.529348	0.828	0.079	0	12	Anln
838	0	0.528889	0.991	0.749	0	12	C1qb
839	0	0.528689	0.964	0.435	0	12	Rad21
840	0	0.528395	0.839	0.23	0	12	Dut
841	0	0.527453	0.975	0.45	0	12	Cbx3
842	0	0.519602	0.9	0.188	0	12	Cmc2
843	0	0.516656	0.952	0.391	0	12	Rbbp7
844	0	0.508445	0.802	0.25	0	12	Ptgs1
845	0	0.506847	0.83	0.074	0	12	Bub1
846	9.28709e-307	0.529466	0.988	0.731	2.04158e-302	12	C1qa
847	2.98177e-273	0.507445	0.845	0.485	6.55483e-269	12	Fn1
848	0	0.554906	0.995	0.985	0	13	Tmsb4x
849	8.67098e-154	0.522294	0.87	0.954	1.90614e-149	13	Rps26
850	9.35131e-54	0.550436	0.719	0.854	2.0557e-49	13	Aif1
851	5.94106e-41	0.530306	0.722	0.916	1.30602e-36	13	Prdx1
852	2.8162e-16	0.553792	0.63	0.789	6.19085e-12	13	AW112010
853	1.41174e-08	0.526668	0.32	0.518	0.000310344	13	Ckb
854	0	0.962445	0.934	0.298	0	14	Stmn1
855	0	0.957786	0.979	0.282	0	14	Mcm3
856	0	0.938136	0.79	0.171	0	14	Pclaf
857	0	0.897409	0.99	0.544	0	14	Gatm
858	0	0.894177	0.966	0.237	0	14	Mcm6
859	0	0.860534	0.95	0.189	0	14	Mcm7
860	0	0.838074	0.958	0.191	0	14	Mcm5
861	0	0.828416	0.939	0.204	0	14	Lig1
862	0	0.759502	0.929	0.231	0	14	Dut
863	0	0.754109	0.982	0.594	0	14	Pcna
864	0	0.743995	0.994	0.663	0	14	Ranbp1
865	0	0.74167	0.882	0.116	0	14	Uhrf1
866	0	0.731864	0.925	0.244	0	14	Rrm1
867	0	0.716006	0.929	0.302	0	14	Atad2
868	0	0.683811	0.918	0.406	0	14	Cd81
869	0	0.671037	0.886	0.139	0	14	Hells
870	0	0.656345	0.908	0.166	0	14	Mcm2
871	0	0.653837	0.923	0.254	0	14	Gmnn
872	0	0.649629	0.997	0.775	0	14	Tubb5
873	0	0.643824	0.997	0.845	0	14	Tuba1b
874	0	0.642608	0.892	0.242	0	14	Smc2
875	0	0.635571	0.991	0.727	0	14	Dek
876	0	0.608655	0.993	0.7	0	14	Nap1l1
877	0	0.600645	0.96	0.523	0	14	Pmepa1
878	0	0.598979	0.769	0.112	0	14	Clspn
879	0	0.598759	0.949	0.484	0	14	Cx3cr1
880	0	0.59682	0.906	0.278	0	14	Ezh2
881	0	0.596275	0.88	0.193	0	14	Mcm4
882	0	0.575313	0.951	0.481	0	14	Siva1
883	0	0.573265	0.909	0.224	0	14	Tipin
884	0	0.561704	0.936	0.441	0	14	Hmgn1
885	0	0.557423	0.759	0.19	0	14	Mki67
886	0	0.555014	0.962	0.504	0	14	Nasp
887	0	0.554806	0.946	0.497	0	14	Ckb
888	0	0.545155	0.988	0.69	0	14	Hexb
889	0	0.539572	0.858	0.244	0	14	Top2a
890	0	0.538922	0.743	0.114	0	14	Tk1
891	0	0.523892	1	0.973	0	14	Ptma
892	0	0.520975	0.921	0.361	0	14	Dnmt1
893	0	0.520786	0.917	0.32	0	14	Dtymk
894	0	0.518949	0.749	0.15	0	14	Tyms
895	0	0.512762	0.859	0.224	0	14	Fen1
896	0	0.511773	0.645	0.121	0	14	Rrm2
897	0	0.510976	0.917	0.418	0	14	Sdf2l1
898	0	0.507721	0.89	0.278	0	14	Topbp1
899	0	0.501271	0.846	0.197	0	14	E2f1
900	0	0.500308	0.995	0.783	0	14	Ran
901	1.23109e-273	0.529779	0.987	0.695	2.70631e-269	14	C1qc
902	4.15692e-269	0.526409	0.989	0.75	9.13815e-265	14	C1qb
903	1.30075e-256	0.530202	0.983	0.733	2.85944e-252	14	C1qa
904	1.16937e-172	0.532909	0.898	0.604	2.57063e-168	14	Ccl12
905	0	1.32044	0.758	0.199	0	17	Vcam1
906	0	1.22923	0.998	0.879	0	17	Ctsd
907	0	1.11762	1	0.944	0	17	Apoe
908	0	1.07999	0.979	0.519	0	17	Timp2
909	0	1.06871	0.809	0.227	0	17	Fcrls
910	0	1.00455	0.981	0.578	0	17	Selenop
911	0	0.943239	0.99	0.697	0	17	C1qc
912	0	0.926968	0.99	0.734	0	17	C1qa
913	0	0.876961	0.754	0.208	0	17	Ccl8
914	0	0.865891	0.984	0.666	0	17	Cd63
915	0	0.845411	0.88	0.455	0	17	Trf
916	0	0.807333	0.999	0.901	0	17	Lyz2
917	0	0.806545	0.865	0.457	0	17	Il18bp
918	0	0.793922	0.858	0.411	0	17	Cd81
919	0	0.776051	0.914	0.404	0	17	Mrc1
920	0	0.747086	0.9	0.528	0	17	Pmepa1
921	0	0.728638	0.985	0.691	0	17	Trem2
922	0	0.728052	0.993	0.751	0	17	C1qb
923	0	0.718054	0.967	0.692	0	17	Hexb
924	0	0.713228	0.98	0.542	0	17	Pf4
925	0	0.685947	0.998	0.946	0	17	Psap
926	0	0.673612	0.983	0.736	0	17	Hexa
927	0	0.673036	0.857	0.394	0	17	Pld3
928	0	0.649761	0.594	0.085	0	17	Igf1
929	0	0.644557	0.999	0.951	0	17	Ctsb
930	0	0.639455	0.838	0.29	0	17	Syngr1
931	0	0.637162	0.578	0.1	0	17	Mmp2
932	0	0.634855	0.973	0.66	0	17	Adgre1
933	0	0.625615	0.735	0.258	0	17	Ptgs1
934	0	0.589753	0.964	0.633	0	17	Abca1
935	0	0.582503	0.999	0.942	0	17	Itm2b
936	0	0.558998	0.981	0.8	0	17	Ctsa
937	0	0.55748	0.985	0.802	0	17	Sirpa
938	0	0.554508	0.9	0.531	0	17	Stab1
939	0	0.550555	0.952	0.581	0	17	Wfdc17
940	0	0.542895	0.836	0.332	0	17	Olfml3
941	0	0.540616	0.871	0.387	0	17	Hpgds
942	0	0.536642	0.908	0.5	0	17	Rnase4
943	0	0.533835	0.97	0.663	0	17	Cd84
944	0	0.532697	0.693	0.126	0	17	Gas6
945	0	0.521835	0.992	0.899	0	17	Lamp1
946	0	0.515497	0.647	0.175	0	17	Cd38
947	0	0.512722	0.937	0.592	0	17	Tpp1
948	0	0.50915	0.94	0.626	0	17	Itm2c
949	1.44266e-301	0.536314	0.92	0.566	3.17141e-297	17	Lpcat2
950	1.00643e-297	0.657389	0.888	0.517	2.21244e-293	17	Acp5
951	1.04207e-294	0.729551	0.838	0.489	2.29077e-290	17	Cx3cr1
952	3.80744e-292	0.566387	0.996	0.757	8.3699e-288	17	Ms4a7
953	5.11382e-205	0.520617	0.917	0.599	1.12417e-200	17	Fabp5
954	0	3.43983	0.95	0.206	0	19	Ccl8
955	0	2.42792	0.981	0.58	0	19	Selenop
956	0	2.29462	0.93	0.346	0	19	Pltp
957	0	2.29364	0.915	0.263	0	19	F13a1
958	0	2.28953	0.961	0.583	0	19	Wfdc17
959	0	2.24618	0.969	0.583	0	19	Ccl6
960	0	2.24609	0.927	0.124	0	19	Gas6
961	0	2.20555	0.956	0.406	0	19	Mrc1
962	0	2.12257	0.896	0.161	0	19	Folr2
963	0	1.98903	0.921	0.284	0	19	Fcgrt
964	0	1.9328	0.83	0.038	0	19	Cbr2
965	0	1.83912	0.758	0.093	0	19	Clec10a
966	0	1.7837	0.728	0.015	0	19	Fcna
967	0	1.77474	0.728	0.103	0	19	C4b
968	0	1.76343	0.955	0.521	0	19	Timp2
969	0	1.72395	0.587	0.004	0	19	Lyve1
970	0	1.70746	0.879	0.227	0	19	Serpinb6a
971	0	1.64822	0.646	0.103	0	19	Cfh
972	0	1.59086	0.663	0.011	0	19	Ednrb
973	0	1.47414	0.956	0.666	0	19	Maf
974	0	1.36955	0.845	0.264	0	19	Wwp1
975	0	1.32216	0.757	0.093	0	19	Pmp22
976	0	1.31431	0.778	0.151	0	19	Stard8
977	0	1.26695	0.764	0.084	0	19	Igf1
978	0	1.23988	0.912	0.587	0	19	Ccl9
979	0	1.23508	0.671	0.075	0	19	Ltc4s
980	0	1.23261	0.736	0.131	0	19	Lifr
981	0	1.16523	0.855	0.451	0	19	Ap2a2
982	0	1.14568	0.646	0.092	0	19	Cp
983	0	1.11636	0.942	0.808	0	19	Serinc3
984	0	1.10463	0.87	0.524	0	19	Gda
985	0	1.0906	0.838	0.387	0	19	Nrp1
986	0	1.08879	0.717	0.099	0	19	Tns1
987	0	1.06877	0.895	0.643	0	19	Cfp
988	0	1.06182	0.831	0.413	0	19	Glul
989	0	1.04832	0.848	0.503	0	19	Rnase4
990	0	1.0237	0.846	0.479	0	19	Mtss1
991	0	1.00432	0.992	0.952	0	19	Ctsb
992	0	0.992435	0.599	0.197	0	19	Ighm
993	0	0.989718	0.687	0.223	0	19	Igfbp4
994	0	0.98321	0.838	0.445	0	19	Eps15
995	0	0.981967	0.918	0.636	0	19	Abca1
996	0	0.974102	0.834	0.467	0	19	Frmd4b
997	0	0.973022	0.853	0.54	0	19	Aplp2
998	0	0.964817	0.976	0.88	0	19	Ctsd
999	0	0.932328	0.573	0.047	0	19	Fgfr1
1000	0	0.932001	0.587	0.038	0	19	Npl
1001	0	0.930684	0.881	0.67	0	19	Ninj1
1002	0	0.929743	0.694	0.177	0	19	Cd38
1003	0	0.922381	0.73	0.253	0	19	Lrp6
1004	0	0.909895	0.65	0.097	0	19	Abca9
1005	0	0.907598	0.601	0.118	0	19	Pros1
1006	0	0.898675	0.988	0.942	0	19	Itm2b
1007	0	0.883931	0.688	0.204	0	19	Sgpp1
1008	0	0.872856	0.969	0.911	0	19	Grn
1009	0	0.871653	0.93	0.775	0	19	Dab2
1010	0	0.848968	0.739	0.351	0	19	Pepd
1011	0	0.848354	0.701	0.268	0	19	Sulf2
1012	0	0.847438	0.731	0.231	0	19	Itsn1
1013	0	0.847014	0.887	0.718	0	19	Ehd4
1014	0	0.845619	0.711	0.231	0	19	Rab11fip5
1015	0	0.843139	0.784	0.485	0	19	Osbpl9
1016	0	0.824173	0.717	0.261	0	19	Rnasel
1017	0	0.817346	0.601	0.079	0	19	Nxpe5
1018	0	0.797681	0.646	0.114	0	19	Pdgfc
1019	0	0.795117	0.584	0.048	0	19	Etv1
1020	0	0.794363	0.714	0.314	0	19	Tmcc1
1021	0	0.792455	0.769	0.411	0	19	Man1a
1022	0	0.78951	0.662	0.243	0	19	Hist1h2bc
1023	0	0.785538	0.922	0.799	0	19	Cltc
1024	0	0.778826	0.714	0.292	0	19	Gas7
1025	0	0.775784	0.501	0.004	0	19	Chp2
1026	0	0.772982	0.732	0.338	0	19	Nrp2
1027	0	0.772201	0.668	0.176	0	19	Rnf150
1028	0	0.772121	0.961	0.9	0	19	Lamp1
1029	0	0.746291	0.771	0.389	0	19	Ap1b1
1030	0	0.744173	0.69	0.287	0	19	Agtrap
1031	0	0.731963	0.712	0.309	0	19	Dse
1032	0	0.708844	0.592	0.162	0	19	Fchsd2
1033	0	0.698746	0.545	0.069	0	19	Tbc1d4
1034	0	0.679191	0.654	0.251	0	19	Man1c1
1035	0	0.673266	0.597	0.183	0	19	Arhgef3
1036	0	0.66561	0.61	0.137	0	19	Slc9a9
1037	0	0.635158	0.572	0.171	0	19	Serpinb8
1038	0	0.614302	0.555	0.142	0	19	Sesn1
1039	0	0.602322	0.513	0.122	0	19	Ms4a8a
1040	0	0.601937	0.588	0.204	0	19	Nav1
1041	0	0.555527	0.548	0.124	0	19	Nacc2
1042	0	0.522707	0.531	0.144	0	19	Epb41l1
1043	3.92629e-307	0.781798	0.892	0.739	8.63117e-303	19	Hexa
1044	5.51895e-306	0.654887	0.916	0.546	1.21323e-301	19	Pf4
1045	8.53199e-306	0.553658	0.574	0.203	1.87559e-301	19	Psd3
1046	3.07568e-304	0.789924	0.795	0.49	6.76127e-300	19	Tgfbr2
1047	8.10738e-303	0.79135	0.777	0.459	1.78225e-298	19	Myo5a
1048	1.33366e-287	0.740951	0.778	0.463	2.93179e-283	19	Adam15
1049	5.36091e-282	0.713966	0.993	0.735	1.17849e-277	19	C1qa
1050	1.2422e-280	0.710574	0.942	0.858	2.73073e-276	19	Marcks
1051	5.2693e-278	0.736841	0.819	0.597	1.15835e-273	19	Tpp1
1052	7.30773e-278	0.700057	0.631	0.234	1.60646e-273	19	Fcrls
1053	3.08092e-276	0.835238	0.912	0.723	6.77278e-272	19	Ahnak
1054	4.24963e-276	0.770832	0.757	0.46	9.34196e-272	19	Tcn2
1055	1.15696e-275	0.798014	0.706	0.315	2.54335e-271	19	Tmem176b
1056	4.44245e-275	0.62189	0.686	0.331	9.76584e-271	19	Gnpda1
1057	7.09318e-272	0.717684	0.786	0.493	1.55929e-267	19	Dhrs3
1058	7.75412e-269	0.549572	0.608	0.247	1.70459e-264	19	Zcchc24
1059	3.67086e-268	0.770282	0.866	0.672	8.06966e-264	19	Tcf4
1060	1.60968e-267	0.630132	0.682	0.329	3.53856e-263	19	B4galt6
1061	1.88416e-264	0.566801	0.593	0.242	4.14195e-260	19	Klhl9
1062	5.69014e-264	0.770995	0.629	0.259	1.25086e-259	19	Tmem176a
1063	1.3119e-258	0.824414	0.738	0.392	2.88396e-254	19	Klf2
1064	1.3867e-258	0.647086	0.703	0.368	3.04839e-254	19	Ap1s2
1065	2.30708e-256	0.826463	0.576	0.233	5.07166e-252	19	Hist1h1c
1066	4.71478e-256	1.20067	0.803	0.5	1.03645e-251	19	Egr1
1067	1.94948e-251	0.81303	0.78	0.459	4.28555e-247	19	Ddx60
1068	1.38466e-250	0.552453	0.645	0.302	3.04389e-246	19	Tbc1d14
1069	3.85211e-249	0.50437	0.573	0.232	8.46809e-245	19	Lima1
1070	6.95142e-246	0.669507	0.628	0.277	1.52813e-241	19	Zbtb20
1071	1.3437e-244	0.504786	0.604	0.263	2.95386e-240	19	Osbpl11
1072	6.23609e-243	0.686693	0.83	0.628	1.37088e-238	19	Dstn
1073	1.20927e-241	0.623092	0.663	0.342	2.65834e-237	19	Cd302
1074	4.41808e-240	0.52958	0.617	0.283	9.71227e-236	19	Idh1
1075	9.43706e-238	0.643431	0.869	0.633	2.07455e-233	19	Hmox1
1076	1.01767e-237	0.675933	0.77	0.462	2.23715e-233	19	Foxp1
1077	2.19017e-237	0.731578	0.786	0.602	4.81465e-233	19	Ap2m1
1078	6.88852e-236	0.729868	0.793	0.459	1.5143e-231	19	Trf
1079	4.62873e-232	0.585492	0.993	0.902	1.01753e-227	19	Lyz2
1080	6.54181e-231	0.523614	0.575	0.239	1.43809e-226	19	Rell1
1081	8.62996e-231	0.549634	0.938	0.861	1.89712e-226	19	Lamp2
1082	1.01311e-229	0.658425	0.905	0.788	2.22712e-225	19	Sdc3
1083	3.66651e-229	0.574202	0.628	0.303	8.06009e-225	19	Pcmtd1
1084	8.043e-222	0.519864	0.975	0.929	1.76809e-217	19	Ly6e
1085	2.17915e-218	0.685921	0.744	0.493	4.79043e-214	19	Aldh2
1086	1.35532e-216	0.666316	0.721	0.452	2.9794e-212	19	Bin1
1087	1.79743e-216	0.59226	0.642	0.326	3.95129e-212	19	Atp6v0a1
1088	3.96656e-216	0.576444	0.867	0.738	8.7197e-212	19	Qk
1089	2.81609e-215	0.586529	0.967	0.858	6.1906e-211	19	Ctsl
1090	2.9638e-215	0.604937	0.973	0.699	6.51532e-211	19	C1qc
1091	1.34645e-213	0.635002	0.78	0.478	2.95991e-209	19	Mef2c
1092	9.59858e-213	0.574093	0.9	0.815	2.11006e-208	19	App
1093	3.04529e-212	0.615598	0.746	0.473	6.69445e-208	19	Hacd4
1094	7.12258e-210	0.708848	0.812	0.55	1.56576e-205	19	Ptafr
1095	7.15161e-208	0.561309	0.687	0.405	1.57214e-203	19	Twf1
1096	2.27267e-207	0.620425	0.764	0.505	4.99601e-203	19	Mpp1
1097	9.80836e-205	0.633142	0.882	0.713	2.15617e-200	19	Kctd12
1098	3.31184e-204	0.585305	0.87	0.664	7.28043e-200	19	Adgre1
1099	1.80004e-202	0.603836	0.805	0.616	3.95703e-198	19	Gltp
1100	2.19088e-202	0.536163	0.63	0.324	4.81621e-198	19	Ncoa4
1101	5.03629e-201	0.504169	0.605	0.278	1.10713e-196	19	Raph1
1102	3.62367e-200	0.553679	0.976	0.908	7.96592e-196	19	Lgmn
1103	9.74932e-199	0.636891	0.763	0.497	2.14319e-194	19	Smpdl3a
1104	2.04524e-198	0.581634	0.735	0.443	4.49605e-194	19	Fli1
1105	1.17644e-194	0.619688	0.671	0.374	2.58617e-190	19	Lbh
1106	3.50969e-193	0.520286	0.742	0.435	7.71535e-189	19	Rgl1
1107	1.17185e-192	0.588736	0.68	0.4	2.57607e-188	19	Pld3
1108	1.40163e-190	0.503578	0.639	0.345	3.0812e-186	19	Prkacb
1109	1.24921e-189	0.529005	0.616	0.322	2.74615e-185	19	Fam213b
1110	5.88906e-189	0.518887	0.886	0.798	1.29459e-184	19	Snx5
1111	8.83725e-189	0.528	0.593	0.298	1.94269e-184	19	Pikfyve
1112	2.29667e-187	0.535374	0.995	0.945	5.04877e-183	19	Apoe
1113	2.51075e-185	0.629741	0.76	0.512	5.51938e-181	19	Eps8
1114	1.91567e-184	0.617512	0.87	0.787	4.21122e-180	19	Snx2
1115	7.04367e-184	0.553887	0.827	0.67	1.54841e-179	19	Scamp2
1116	9.48125e-183	0.546842	0.889	0.784	2.08426e-178	19	Csf1r
1117	3.76272e-182	0.50881	0.866	0.739	8.27158e-178	19	Gns
1118	3.27991e-178	0.730952	0.755	0.536	7.21023e-174	19	Stab1
1119	1.39113e-177	0.576866	0.784	0.563	3.05811e-173	19	Nrros
1120	3.34802e-174	0.510305	0.876	0.791	7.35995e-170	19	Tmem50a
1121	9.09055e-173	0.589056	0.82	0.63	1.99838e-168	19	Itm2c
1122	1.12156e-172	0.719371	0.888	0.787	2.46553e-168	19	Jund
1123	1.20501e-171	0.567994	0.927	0.858	2.64898e-167	19	BC005537
1124	4.09022e-169	0.565923	0.628	0.349	8.99154e-165	19	Sema4a
1125	6.77346e-169	0.506582	0.884	0.766	1.48901e-164	19	Mbnl1
1126	2.79333e-166	0.536316	0.765	0.533	6.14057e-162	19	Prcp
1127	6.48514e-164	0.672959	0.888	0.749	1.42563e-159	19	Crip1
1128	2.13979e-161	0.616308	0.71	0.464	4.70391e-157	19	Naaa
1129	4.63804e-161	0.524409	0.904	0.799	1.01958e-156	19	Fcgr2b
1130	7.93557e-161	0.515428	0.779	0.589	1.74448e-156	19	Sgpl1
1131	2.08192e-157	0.51351	0.76	0.536	4.57669e-153	19	Ptprj
1132	5.32934e-156	0.651554	0.806	0.592	1.17155e-151	19	Txnip
1133	9.00503e-156	0.51326	0.864	0.784	1.97958e-151	19	Snx3
1134	1.09553e-154	0.515525	0.675	0.448	2.40829e-150	19	Comt
1135	1.55678e-153	0.653542	0.875	0.718	3.42227e-149	19	Zfp36l1
1136	2.04236e-149	0.508035	0.859	0.737	4.48972e-145	19	Ddx3x
1137	3.82749e-146	0.520917	0.766	0.535	8.41398e-142	19	Il6ra
1138	1.0403e-145	0.553463	0.588	0.318	2.28689e-141	19	Bst1
1139	1.28386e-142	0.526192	0.749	0.571	2.82231e-138	19	Fcho2
1140	2.10365e-138	0.502051	0.793	0.622	4.62445e-134	19	Ppp3ca
1141	2.40154e-130	0.511987	0.955	0.888	5.2793e-126	19	mt-Nd2
1142	6.0988e-130	0.583475	0.78	0.582	1.3407e-125	19	Marcksl1
1143	1.11287e-128	0.514754	0.829	0.719	2.44642e-124	19	Creg1
1144	0	1.57755	0.974	0.747	0	20	Crip1
1145	0	1.53638	0.561	0.192	0	20	Lpl
1146	0	1.45933	0.859	0.348	0	20	Pltp
1147	0	1.40063	0.936	0.584	0	20	Ccl6
1148	0	1.27711	0.872	0.461	0	20	Naaa
1149	0	1.17724	0.978	0.59	0	20	H2-Aa
1150	0	1.13002	0.938	0.587	0	20	Ccl9
1151	0	1.12082	0.936	0.562	0	20	Ccr2
1152	0	1.08973	0.965	0.55	0	20	H2-Eb1
1153	0	1.06173	0.873	0.408	0	20	Mrc1
1154	0	1.05567	0.982	0.652	0	20	H2-Ab1
1155	0	1.01144	0.957	0.722	0	20	Ahnak
1156	0	0.991719	0.991	0.781	0	20	Cd74
1157	0	0.990604	0.75	0.315	0	20	Tmem176b
1158	0	0.95601	0.675	0.258	0	20	Tmem176a
1159	0	0.93024	0.887	0.579	0	20	Lsp1
1160	0	0.591382	0.503	0.137	0	20	Lifr
1161	2.12207e-302	0.671308	0.982	0.9	4.66496e-298	20	Gpx1
1162	8.46835e-274	0.529828	0.539	0.173	1.8616e-269	20	Ciita
1163	6.88882e-259	0.8334	0.509	0.17	1.51437e-254	20	Tppp3
1164	1.83407e-255	0.959391	0.884	0.575	4.03183e-251	20	S100a4
1165	3.2843e-254	0.752511	0.901	0.606	7.21987e-250	20	H2-DMb1
1166	5.14721e-241	0.724109	0.666	0.331	1.13151e-236	20	Dok2
1167	1.30491e-230	0.816646	0.816	0.526	2.86858e-226	20	Gda
1168	2.95026e-219	0.545414	0.997	0.946	6.48556e-215	20	Psap
1169	8.06448e-215	0.82735	0.73	0.393	1.77281e-210	20	Klf2
1170	4.32876e-205	0.672543	0.888	0.67	9.51592e-201	20	H2-DMa
1171	2.75951e-202	0.742125	0.621	0.27	6.06623e-198	20	F13a1
1172	1.99509e-187	0.599478	0.785	0.542	4.38581e-183	20	Aplp2
1173	1.10765e-186	0.597164	0.996	0.902	2.43494e-182	20	Lyz2
1174	2.54469e-184	0.5607	0.864	0.586	5.594e-180	20	Wfdc17
1175	7.44575e-183	0.568041	0.911	0.765	1.6368e-178	20	Mbnl1
1176	2.92757e-182	0.540651	0.64	0.31	6.43567e-178	20	Adgre5
1177	3.79743e-174	0.559019	0.715	0.455	8.3479e-170	20	Ap2a2
1178	1.08278e-168	0.605088	0.927	0.787	2.38028e-164	20	Sdc3
1179	2.30081e-156	0.523923	0.914	0.787	5.05786e-152	20	Jund
1180	1.64553e-151	0.519966	0.745	0.534	3.61737e-147	20	Prcp
1181	1.02696e-149	0.560594	0.537	0.275	2.25758e-145	20	Plxnd1
1182	1.00578e-146	0.551684	0.735	0.495	2.21101e-142	20	Rassf4
1183	5.34571e-144	0.952929	0.823	0.584	1.17515e-139	20	Selenop
1184	1.36005e-139	0.567865	0.754	0.58	2.98981e-135	20	Zyx
1185	4.44673e-136	0.573849	0.632	0.39	9.77525e-132	20	Olfm1
1186	6.43483e-132	0.512499	0.752	0.551	1.41457e-127	20	Pip4k2a
1187	1.87478e-131	0.548563	0.961	0.866	4.12132e-127	20	Klf6
1188	3.23319e-129	0.569572	0.715	0.513	7.10751e-125	20	Eps8
1189	1.06934e-123	0.546793	0.908	0.79	2.35073e-119	20	Serp1
1190	7.49258e-120	0.873645	0.736	0.502	1.64709e-115	20	Egr1
1191	1.10376e-114	0.565786	0.87	0.702	2.42641e-110	20	Fosb
1192	4.99684e-112	0.530043	0.806	0.646	1.09845e-107	20	Cfp
1193	5.76371e-101	0.502311	0.7	0.556	1.26704e-96	20	Mcub
1194	3.23849e-94	0.537944	0.921	0.836	7.11916e-90	20	Dusp1
1195	4.63485e-87	0.548591	0.864	0.777	1.01888e-82	20	S100a10
1196	3.75794e-59	1.00989	0.611	0.497	8.26107e-55	20	Fn1
1197	0	2.04467	0.639	0.132	0	21	Chil3
1198	0	1.86456	0.884	0.107	0	21	Hp
1199	0	1.71991	0.944	0.179	0	21	Ifitm6
1200	0	1.64735	0.972	0.573	0	21	S100a4
1201	0	1.50148	0.995	0.902	0	21	Lyz2
1202	0	1.44172	0.946	0.304	0	21	Adgre5
1203	0	1.39888	0.959	0.748	0	21	Crip1
1204	0	1.38526	0.957	0.386	0	21	Gsr
1205	0	1.38458	0.985	0.579	0	21	Plac8
1206	0	1.36323	0.973	0.455	0	21	Napsa
1207	0	1.3172	0.937	0.494	0	21	Smpdl3a
1208	0	1.31251	0.987	0.578	0	21	Lsp1
1209	0	1.25399	0.799	0.309	0	21	Mgst1
1210	0	1.19299	0.957	0.498	0	21	Cytip
1211	0	1.15621	0.912	0.438	0	21	Itga4
1212	0	1.08557	0.99	0.831	0	21	Samhd1
1213	0	1.08128	0.853	0.391	0	21	Itgal
1214	0	1.06869	0.986	0.793	0	21	Msrb1
1215	0	1.02928	0.982	0.872	0	21	Tmsb10
1216	0	1.00264	0.632	0.075	0	21	Ceacam1
1217	0	0.989013	0.92	0.524	0	21	Gda
1218	0	0.917441	0.53	0.026	0	21	Adgre4
1219	0	0.897866	0.696	0.163	0	21	Add3
1220	0	0.894481	0.872	0.491	0	21	Aldh2
1221	0	0.890924	0.89	0.563	0	21	Irf1
1222	0	0.88234	0.993	0.865	0	21	Coro1a
1223	0	0.865888	0.575	0.169	0	21	Tppp3
1224	0	0.862538	0.995	0.867	0	21	Neat1
1225	0	0.84669	0.977	0.803	0	21	Cd44
1226	0	0.846354	0.978	0.805	0	21	Taldo1
1227	0	0.816444	0.971	0.772	0	21	Ptpn1
1228	0	0.805066	0.998	0.937	0	21	H3f3a
1229	0	0.79037	0.56	0.13	0	21	Sell
1230	0	0.788576	0.873	0.518	0	21	Cd300a
1231	0	0.766615	0.964	0.816	0	21	Alox5ap
1232	0	0.757521	0.883	0.578	0	21	Zyx
1233	0	0.75414	0.993	0.869	0	21	Ptprc
1234	0	0.752733	0.612	0.091	0	21	Rasgrp2
1235	0	0.751171	0.991	0.887	0	21	Ifitm2
1236	0	0.748315	0.991	0.827	0	21	Cybb
1237	0	0.73909	0.701	0.214	0	21	Mcemp1
1238	0	0.73108	0.92	0.609	0	21	Emilin2
1239	0	0.72172	0.75	0.296	0	21	Itgb7
1240	0	0.709693	0.937	0.585	0	21	Ccl6
1241	0	0.700825	0.985	0.814	0	21	Arhgdib
1242	0	0.69026	0.997	0.908	0	21	Tyrobp
1243	0	0.68574	0.622	0.164	0	21	Ramp1
1244	0	0.678977	0.631	0.207	0	21	Cd244
1245	0	0.665676	0.995	0.9	0	21	Gpx1
1246	0	0.662219	0.998	0.973	0	21	Actg1
1247	0	0.593957	0.522	0.122	0	21	Hopx
1248	0	0.589134	1	0.972	0	21	Rps9
1249	0	0.559262	0.532	0.105	0	21	Arhgap26
1250	0	0.522383	0.998	0.941	0	21	Rps27
1251	1.2901e-303	0.762916	0.769	0.337	2.83602e-299	21	Gpr141
1252	3.8747e-298	0.704157	0.937	0.641	8.51775e-294	21	Gmfg
1253	4.01702e-292	0.635359	0.997	0.947	8.8306e-288	21	Ifitm3
1254	6.94418e-291	0.732053	0.93	0.737	1.52654e-286	21	Mrpl33
1255	2.48176e-288	0.622063	0.511	0.14	5.45565e-284	21	Slpi
1256	1.52422e-287	0.532585	0.997	0.951	3.35069e-283	21	Rps11
1257	2.08131e-287	0.646951	0.899	0.611	4.57534e-283	21	Ndufa4
1258	6.39548e-284	0.776051	0.688	0.32	1.40592e-279	21	Gpcpd1
1259	1.52337e-277	0.682802	0.992	0.901	3.34883e-273	21	Cebpb
1260	4.56253e-275	0.620974	0.689	0.304	1.00298e-270	21	Sorl1
1261	2.17002e-274	0.70684	0.841	0.552	4.77036e-270	21	Ppp2r5a
1262	2.60225e-274	0.658261	0.907	0.654	5.72053e-270	21	Flna
1263	1.57206e-269	0.609047	0.712	0.268	3.45586e-265	21	F10
1264	5.62829e-269	0.671606	0.682	0.305	1.23727e-264	21	Fam49a
1265	2.67485e-268	0.636356	0.973	0.849	5.88013e-264	21	Tpd52
1266	7.29234e-267	0.593077	0.998	0.934	1.60308e-262	21	Cst3
1267	8.76475e-265	0.630329	0.921	0.715	1.92676e-260	21	Glud1
1268	1.14552e-263	0.610386	0.962	0.767	2.5182e-259	21	Ncf2
1269	1.15904e-263	0.816632	0.872	0.618	2.54792e-259	21	Emb
1270	1.78733e-260	0.548096	0.973	0.819	3.92908e-256	21	Uqcrh
1271	6.1355e-260	0.709073	0.879	0.664	1.34877e-255	21	Prr13
1272	4.33808e-258	0.569506	0.586	0.211	9.53641e-254	21	Tspan13
1273	1.45779e-257	0.506494	0.536	0.184	3.20467e-253	21	Nedd9
1274	4.21385e-257	0.622894	0.803	0.439	9.26332e-253	21	Fgr
1275	7.08222e-254	0.789477	0.873	0.586	1.55688e-249	21	Wfdc17
1276	1.38472e-253	0.554097	0.614	0.26	3.04403e-249	21	Ccnd3
1277	2.5053e-246	0.959169	0.919	0.728	5.5074e-242	21	Gngt2
1278	5.41201e-246	0.607295	0.929	0.729	1.18972e-241	21	Stat3
1279	1.68131e-245	0.576386	0.949	0.785	3.69602e-241	21	Eif3f
1280	2.19812e-244	0.621178	0.95	0.819	4.83213e-240	21	Sub1
1281	4.74555e-235	0.651377	0.789	0.506	1.04321e-230	21	Nadk
1282	6.86093e-232	0.517391	0.997	0.897	1.50824e-227	21	Srgn
1283	3.75068e-230	0.541807	0.75	0.417	8.24511e-226	21	Cnn2
1284	5.89831e-227	0.699489	0.695	0.356	1.29663e-222	21	Ldlr
1285	6.4429e-226	0.550136	0.963	0.834	1.41634e-221	21	Tln1
1286	5.53769e-225	0.652965	0.912	0.681	1.21735e-220	21	Plaur
1287	2.78371e-224	0.602779	0.662	0.323	6.11944e-220	21	Tle3
1288	2.80665e-221	0.60477	0.69	0.37	6.16985e-217	21	Ap1s2
1289	2.6711e-220	0.633721	0.907	0.682	5.87188e-216	21	Bach1
1290	6.66626e-220	0.584921	0.924	0.712	1.46544e-215	21	Kdm6b
1291	5.42142e-218	0.676955	0.957	0.816	1.19179e-213	21	Zfand5
1292	6.64714e-218	0.620311	0.732	0.417	1.46124e-213	21	Nfam1
1293	1.01007e-216	0.719314	0.927	0.723	2.22044e-212	21	Ahnak
1294	7.79397e-216	0.550363	0.648	0.325	1.71335e-211	21	Asap1
1295	1.69099e-212	0.58182	0.799	0.534	3.71731e-208	21	Bin2
1296	3.29729e-209	0.608707	0.732	0.422	7.24844e-205	21	Il17ra
1297	2.28281e-207	0.565008	0.846	0.622	5.01829e-203	21	Tnfrsf1a
1298	2.13207e-206	0.555636	0.811	0.535	4.68693e-202	21	Il6ra
1299	1.46278e-205	0.56086	0.644	0.334	3.21564e-201	21	Gyg
1300	2.02853e-204	0.534517	0.606	0.281	4.45931e-200	21	Cdkn2d
1301	4.61625e-204	0.693563	0.636	0.27	1.01479e-199	21	F13a1
1302	4.65411e-204	0.634363	0.968	0.845	1.02311e-199	21	S100a6
1303	5.55829e-204	0.579768	0.932	0.755	1.22188e-199	21	Lrrfip1
1304	2.49068e-199	0.52477	0.98	0.834	5.47525e-195	21	Pim1
1305	2.81905e-199	0.581791	0.824	0.586	6.19713e-195	21	Sbno2
1306	1.32059e-198	0.657595	0.876	0.665	2.90306e-194	21	Ifngr1
1307	1.84354e-198	0.523395	0.686	0.374	4.05265e-194	21	Fam129a
1308	8.0543e-197	0.68555	0.643	0.352	1.77058e-192	21	Stk10
1309	1.60848e-195	0.562106	0.849	0.584	3.53593e-191	21	Igsf6
1310	3.48597e-189	0.555021	0.982	0.876	7.66322e-185	21	Msn
1311	3.6605e-186	0.674003	0.844	0.638	8.04687e-182	21	Cdk2ap2
1312	1.12363e-180	0.655725	0.72	0.444	2.47008e-176	21	D1Ertd622e
1313	2.84283e-180	0.533201	0.795	0.505	6.24939e-176	21	Nfil3
1314	4.56035e-176	0.526091	0.723	0.464	1.0025e-171	21	Stk24
1315	8.82559e-176	0.562422	0.724	0.368	1.94013e-171	21	Clec4e
1316	1.69207e-168	0.670711	0.727	0.467	3.71968e-164	21	Samsn1
1317	7.63359e-168	0.542896	0.93	0.807	1.67809e-163	21	Rap1a
1318	3.74768e-165	0.512469	0.737	0.463	8.23853e-161	21	Foxp1
1319	4.43513e-163	0.519835	0.925	0.778	9.74974e-159	21	Tgfb1
1320	1.25148e-162	0.529158	0.634	0.353	2.75113e-158	21	Prkx
1321	6.12731e-162	0.553749	0.906	0.711	1.34697e-157	21	Ier2
1322	1.36249e-158	0.544911	0.714	0.469	2.99515e-154	21	Foxn3
1323	3.56609e-157	0.686025	0.856	0.61	7.83934e-153	21	Nr4a1
1324	1.29289e-155	0.53525	0.766	0.535	2.84217e-151	21	Tet2
1325	1.29509e-152	0.540927	0.883	0.706	2.847e-148	21	Stk17b
1326	1.19074e-151	0.560865	0.638	0.385	2.61761e-147	21	Myo1g
1327	6.88883e-151	0.508617	0.686	0.428	1.51437e-146	21	Arid5a
1328	4.65505e-150	0.507272	0.822	0.638	1.02332e-145	21	Klf13
1329	8.46809e-148	0.505557	0.802	0.62	1.86154e-143	21	Slk
1330	9.87713e-147	0.543309	0.952	0.829	2.17129e-142	21	Ifi207
1331	1.07144e-139	0.510947	0.65	0.41	2.35535e-135	21	Tmem131
1332	9.07731e-136	0.513148	0.99	0.907	1.99546e-131	21	Sat1
1333	5.78653e-126	0.513721	0.969	0.929	1.27205e-121	21	Vim
1334	4.49362e-123	0.531053	0.858	0.564	9.87833e-119	21	Ccr2
1335	2.14872e-110	0.658869	0.842	0.711	4.72353e-106	21	Slfn5
1336	4.58282e-109	0.555816	0.765	0.533	1.00744e-104	21	Pou2f2
1337	7.11613e-108	0.743615	0.817	0.726	1.56434e-103	21	Ifi203
1338	7.8483e-103	0.541939	0.725	0.554	1.72529e-98	21	9930111J21Rik2
1339	1.20616e-78	0.508383	0.697	0.495	2.65149e-74	21	Fn1
1340	1.93896e-05	0.5727	0.575	0.615	0.426242	21	Cxcl10
1341	0	1.2268	0.975	0.16	0	23	Birc5
1342	0	1.15406	0.961	0.11	0	23	Ccnb2
1343	0	1.12828	0.976	0.298	0	23	Cenpa
1344	0	0.946312	0.977	0.309	0	23	Stmn1
1345	0	0.942671	0.999	0.911	0	23	H2afz
1346	0	0.857171	0.814	0.089	0	23	Cdc20
1347	0	0.839856	0.955	0.368	0	23	Selenoh
1348	0	0.835662	0.941	0.252	0	23	Cks1b
1349	0	0.82637	0.909	0.122	0	23	Cdca3
1350	0	0.799974	0.893	0.182	0	23	Ube2c
1351	0	0.799607	0.862	0.085	0	23	Cdkn3
1352	0	0.798225	0.862	0.147	0	23	Cdca8
1353	0	0.79431	0.977	0.561	0	23	Nucks1
1354	0	0.773446	0.904	0.198	0	23	Mki67
1355	0	0.758543	0.804	0.244	0	23	Hist1h2bc
1356	0	0.730594	0.846	0.092	0	23	Knstrn
1357	0	0.727121	0.746	0.083	0	23	Hmmr
1358	0	0.715611	0.813	0.172	0	23	Tpx2
1359	0	0.703266	0.849	0.142	0	23	Racgap1
1360	0	0.667216	0.769	0.154	0	23	Cenpe
1361	0	0.651408	0.952	0.497	0	23	Anp32e
1362	0	0.637569	0.667	0.106	0	23	Cenpf
1363	0	0.63001	0.922	0.403	0	23	H2afv
1364	0	0.532443	0.736	0.112	0	23	Ccna2
1365	0	0.514259	0.761	0.154	0	23	Tacc3
1366	0	0.505516	0.679	0.096	0	23	Ccnb1
1367	1.01741e-302	0.622957	0.938	0.481	2.23657e-298	23	Hmgn2
1368	7.59884e-294	0.587706	0.997	0.867	1.67045e-289	23	Hmgb1
1369	7.1172e-277	0.619744	0.588	0.161	1.56457e-272	23	Cxcl14
1370	4.25806e-271	0.608736	0.989	0.786	9.36049e-267	23	Ran
1371	7.88666e-269	0.641233	0.955	0.495	1.73373e-264	23	Ntpcr
1372	9.05312e-260	0.510243	0.775	0.263	1.99015e-255	23	Ptgs1
1373	3.71492e-256	0.538203	0.949	0.528	8.1665e-252	23	Hp1bp3
1374	1.14969e-246	0.573181	0.683	0.233	2.52737e-242	23	Hist1h1c
1375	1.60689e-240	0.715241	0.973	0.492	3.53243e-236	23	Cx3cr1
1376	1.62296e-240	0.712963	0.696	0.236	3.56775e-236	23	Fcrls
1377	1.66293e-239	0.539824	0.997	0.835	3.65563e-235	23	Hint1
1378	4.17388e-237	0.605745	0.979	0.691	9.17543e-233	23	Ube2s
1379	8.49682e-235	0.517351	1	0.985	1.86786e-230	23	Tmsb4x
1380	5.96612e-228	0.516844	0.928	0.449	1.31153e-223	23	Hmgn1
1381	2.7358e-227	0.573886	0.951	0.415	6.01412e-223	23	Cd81
1382	1.10188e-224	0.706361	0.987	0.798	2.42227e-220	23	Hmgb2
1383	1.82709e-211	0.521737	0.996	0.846	4.01649e-207	23	Cotl1
1384	2.68595e-209	0.559048	0.993	0.843	5.90452e-205	23	Hsp90b1
1385	9.02835e-201	0.518937	0.984	0.733	1.9847e-196	23	Atpif1
1386	3.25055e-199	0.652353	0.999	0.754	7.14568e-195	23	C1qb
1387	2.41331e-194	0.517398	0.992	0.779	5.30517e-190	23	Tubb5
1388	1.31423e-187	0.635297	0.998	0.7	2.88906e-183	23	C1qc
1389	3.48017e-183	0.501244	0.922	0.531	7.65045e-179	23	Anxa3
1390	6.47939e-181	0.521895	0.958	0.655	1.42437e-176	23	Manf
1391	7.42074e-166	0.613214	0.996	0.737	1.6313e-161	23	C1qa
1392	1.3171e-153	0.504579	0.977	0.741	2.89539e-149	23	mt-Nd3
1393	4.26674e-112	0.547138	0.851	0.567	9.37958e-108	23	Tubb4b
1394	0	2.49861	0.899	0.212	0	24	Hspa1a
1395	0	2.14837	0.792	0.113	0	24	Hspa1b
1396	1.79244e-165	0.994664	0.987	0.915	3.94032e-161	24	Hsp90aa1
1397	2.47917e-163	0.944379	0.711	0.37	5.44996e-159	24	Plk2
1398	1.45404e-160	0.864545	0.969	0.825	3.19641e-156	24	Jun
1399	2.49814e-153	0.899189	0.936	0.744	5.49166e-149	24	Atf3
1400	7.55724e-124	0.704323	0.85	0.635	1.66131e-119	24	Hmox1
1401	2.91351e-115	0.694745	0.831	0.603	6.40478e-111	24	Rhob
1402	3.06231e-102	0.783454	0.652	0.396	6.73188e-98	24	Klf2
1403	1.37916e-98	0.559983	0.913	0.787	3.03181e-94	24	Jund
1404	5.88301e-96	0.566964	0.506	0.239	1.29326e-91	24	Ddit4
1405	1.26631e-94	0.745538	0.864	0.674	2.78372e-90	24	Id2
1406	1.08777e-92	0.605207	0.871	0.677	2.39124e-88	24	Ppp1r15a
1407	1.58609e-92	0.845104	0.513	0.278	3.48671e-88	24	Hsph1
1408	2.59445e-86	0.843324	0.633	0.402	5.70337e-82	24	Gadd45g
1409	1.59623e-83	0.785822	0.849	0.663	3.50899e-79	24	Mt1
1410	3.49333e-79	0.600966	0.703	0.499	7.67939e-75	24	Smad7
1411	8.20307e-79	0.688305	0.943	0.778	1.80328e-74	24	Rgs1
1412	3.40212e-78	0.594841	0.729	0.55	7.47889e-74	24	Slc2a1
1413	4.3482e-74	0.680337	0.866	0.72	9.55865e-70	24	Gadd45b
1414	6.07551e-74	0.560179	0.723	0.509	1.33558e-69	24	Bhlhe40
1415	5.18486e-69	0.701194	0.657	0.429	1.13979e-64	24	Hilpda
1416	3.80385e-66	0.695909	0.886	0.808	8.36201e-62	24	Dnaja1
1417	2.30821e-62	0.701422	0.706	0.553	5.07414e-58	24	Chka
1418	7.98149e-62	0.526587	0.701	0.52	1.75457e-57	24	Ero1l
1419	3.98778e-56	0.648778	0.678	0.504	8.76634e-52	24	Egr1
1420	9.36234e-55	0.561084	0.705	0.574	2.05812e-50	24	Hk2
1421	9.13677e-50	0.621083	0.73	0.627	2.00854e-45	24	Cited2
1422	1.12017e-39	0.572867	0.796	0.651	2.46247e-35	24	Ccl4
1423	0	3.84764	0.943	0.03	0	27	S100a9
1424	0	3.50767	0.955	0.044	0	27	S100a8
1425	0	2.28214	0.937	0.519	0	27	Ccl3
1426	0	2.03812	0.723	0.009	0	27	G0s2
1427	0	2.03755	0.931	0.178	0	27	Hcar2
1428	0	2.0307	0.948	0.385	0	27	Acod1
1429	0	1.99497	0.994	0.715	0	27	Cxcl2
1430	0	1.7507	0.844	0.092	0	27	Hdc
1431	0	1.65646	0.87	0.139	0	27	Slpi
1432	0	1.59584	0.977	0.501	0	27	Egr1
1433	0	1.49046	0.949	0.438	0	27	Slc7a11
1434	0	1.42614	0.961	0.369	0	27	Clec4e
1435	0	1.41472	0.692	0.081	0	27	Csf1
1436	0	1.31075	0.956	0.467	0	27	Samsn1
1437	0	1.29754	0.907	0.389	0	27	Isg20
1438	0	1.21816	1	0.898	0	27	Srgn
1439	0	1.18955	0.793	0.089	0	27	Cd24a
1440	0	1.17143	0.892	0.257	0	27	Il1r2
1441	0	1.12411	0.618	0.005	0	27	Cxcr2
1442	0	1.10408	0.876	0.316	0	27	Trem1
1443	0	1.08001	0.741	0.039	0	27	Ankrd33b
1444	0	1.0393	0.857	0.308	0	27	Lyst
1445	0	1.03508	0.704	0.023	0	27	Mirt1
1446	0	1.03419	0.87	0.333	0	27	Csf3r
1447	0	1.01449	0.81	0.186	0	27	Ifitm6
1448	0	1.00412	0.831	0.311	0	27	Nudt4
1449	0	0.952267	0.678	0.159	0	27	Upp1
1450	0	0.924717	0.716	0.092	0	27	Sgms2
1451	0	0.879295	0.506	0.003	0	27	Il1f9
1452	0	0.867039	0.646	0.116	0	27	Hp
1453	0	0.864682	0.622	0.026	0	27	AC110211.1
1454	0	0.862741	0.773	0.187	0	27	Trim30b
1455	0	0.841499	0.717	0.131	0	27	Sell
1456	0	0.812948	0.757	0.118	0	27	Arg2
1457	0	0.780632	0.759	0.207	0	27	Stx11
1458	0	0.780012	0.662	0.152	0	27	Gadd45a
1459	0	0.764512	0.541	0.104	0	27	Igf1r
1460	0	0.752658	0.671	0.143	0	27	Gm13822
1461	0	0.749583	0.631	0.144	0	27	Trim30c
1462	0	0.738775	0.643	0.107	0	27	Dedd2
1463	0	0.646812	0.573	0.112	0	27	Tnfrsf23
1464	0	0.616156	0.63	0.116	0	27	Il1rap
1465	0	0.579644	0.571	0.111	0	27	Ptgs2os2
1466	0	0.566865	0.501	0.051	0	27	E230032D23Rik
1467	2.84736e-304	0.772406	0.767	0.217	6.25934e-300	27	Mcemp1
1468	2.21041e-302	1.39707	0.994	0.84	4.85915e-298	27	Nfkbia
1469	3.70406e-300	1.5975	0.959	0.591	8.14263e-296	27	Ccrl2
1470	1.58642e-296	1.20958	0.981	0.522	3.48742e-292	27	Clec4d
1471	8.06185e-286	0.947667	0.914	0.391	1.77224e-281	27	Gsr
1472	6.62302e-285	1.12189	0.79	0.266	1.45594e-280	27	Ifit3b
1473	1.02046e-279	1.03878	0.993	0.821	2.24329e-275	27	Pnrc1
1474	3.54708e-278	1.72472	0.898	0.425	7.79754e-274	27	Ifit1
1475	9.37734e-278	1.25744	0.972	0.599	2.06142e-273	27	Mxd1
1476	2.59438e-277	0.515531	0.58	0.133	5.70323e-273	27	Trem3
1477	1.78783e-270	1.69771	0.948	0.549	3.93018e-266	27	Rsad2
1478	2.0822e-259	0.644539	0.659	0.185	4.57729e-255	27	Il15
1479	4.88024e-258	1.32565	0.999	0.735	1.07282e-253	27	Il1b
1480	6.77956e-251	0.704017	0.812	0.305	1.49035e-246	27	Sorl1
1481	7.13276e-246	0.984871	0.984	0.795	1.568e-241	27	Msrb1
1482	2.41528e-241	0.887537	0.964	0.623	5.30951e-237	27	Csrnp1
1483	5.27405e-238	1.16515	0.952	0.653	1.15939e-233	27	Nlrp3
1484	1.76942e-237	0.934647	0.993	0.832	3.88972e-233	27	Plek
1485	3.93914e-237	1.19604	0.921	0.546	8.65942e-233	27	Cd274
1486	4.49202e-235	0.908627	0.966	0.684	9.87482e-231	27	Trib1
1487	2.12876e-231	0.588921	0.716	0.235	4.67966e-227	27	Xylt1
1488	5.97477e-229	0.854731	0.98	0.71	1.31343e-224	27	Ets2
1489	1.47901e-227	0.817315	0.997	0.909	3.2513e-223	27	Btg1
1490	1.81055e-227	1.32472	0.975	0.719	3.98013e-223	27	Gadd45b
1491	3.75936e-225	0.954195	1	0.868	8.2642e-221	27	Neat1
1492	4.65348e-225	0.834225	0.996	0.902	1.02297e-220	27	Cebpb
1493	1.05156e-220	0.597594	0.678	0.207	2.31165e-216	27	Fpr2
1494	3.80177e-220	0.886198	0.962	0.677	8.35743e-216	27	Ppp1r15a
1495	2.90973e-218	0.835229	0.993	0.835	6.39646e-214	27	Pim1
1496	6.04915e-218	0.738713	0.806	0.35	1.32978e-213	27	Trim12a
1497	7.94446e-218	0.809715	0.994	0.804	1.74643e-213	27	Cd44
1498	1.02723e-217	1.17236	0.901	0.448	2.25817e-213	27	Ptgs2
1499	1.44617e-214	1.04099	0.929	0.508	3.17912e-210	27	Slfn4
1500	4.34573e-214	0.938118	0.978	0.611	9.55322e-210	27	Cd9
1501	2.17519e-213	0.993026	0.921	0.61	4.78173e-209	27	Lmnb1
1502	2.54422e-206	0.797603	0.914	0.54	5.59295e-202	27	Smox
1503	8.09701e-204	0.513862	0.612	0.186	1.77997e-199	27	Nedd9
1504	9.91429e-204	0.995654	0.962	0.683	2.17946e-199	27	Nfkbiz
1505	2.68471e-203	0.814906	0.99	0.782	5.90179e-199	27	Btg2
1506	2.1203e-202	1.72534	0.936	0.65	4.66106e-198	27	Ccl4
1507	1.02764e-198	0.541902	0.624	0.192	2.25906e-194	27	4930523C07Rik
1508	7.31027e-197	1.07674	0.965	0.67	1.60702e-192	27	Il1rn
1509	1.43499e-194	1.19559	0.905	0.546	3.15455e-190	27	Ifit3
1510	2.78394e-194	0.789397	0.723	0.272	6.11993e-190	27	Cmpk2
1511	6.74157e-194	0.7845	0.965	0.719	1.482e-189	27	Oasl2
1512	6.69608e-192	0.7469	0.994	0.866	1.472e-187	27	Rnf149
1513	5.77042e-191	0.640907	0.999	0.927	1.26851e-186	27	Mcl1
1514	6.07767e-191	0.833848	0.77	0.358	1.33605e-186	27	Suco
1515	5.02589e-186	0.652799	0.996	0.836	1.10484e-181	27	Cd53
1516	5.26374e-185	0.691598	0.991	0.833	1.15713e-180	27	Ier5
1517	1.8602e-183	0.514362	0.997	0.946	4.08928e-179	27	Eif1
1518	3.55311e-183	0.756159	0.778	0.297	7.8108e-179	27	Ifitm1
1519	3.12787e-182	0.761575	0.948	0.567	6.876e-178	27	Slfn1
1520	9.65622e-182	0.729442	0.735	0.317	2.12273e-177	27	Dusp16
1521	3.06632e-181	0.738098	0.988	0.867	6.74069e-177	27	Slfn2
1522	3.09578e-181	0.736119	0.736	0.272	6.80545e-177	27	F10
1523	7.12604e-181	0.860813	0.98	0.847	1.56652e-176	27	Ifi204
1524	1.46314e-180	0.719174	0.915	0.623	3.21643e-176	27	Tgoln1
1525	4.82991e-179	0.655233	0.853	0.394	1.06176e-174	27	Klf2
1526	3.01126e-178	0.724852	0.93	0.585	6.61965e-174	27	Lilrb4a
1527	5.15516e-178	0.735061	0.968	0.733	1.13326e-173	27	Grina
1528	9.43889e-178	0.944743	0.952	0.711	2.07495e-173	27	Slfn5
1529	1.74547e-176	0.776909	0.918	0.551	3.83706e-172	27	Tnfaip3
1530	4.64905e-174	0.789776	0.864	0.468	1.022e-169	27	Herc6
1531	1.73594e-172	0.695196	0.918	0.527	3.81612e-168	27	Gda
1532	1.94091e-171	0.701569	0.866	0.471	4.2667e-167	27	Clec2d
1533	1.45701e-170	0.942216	0.851	0.452	3.20294e-166	27	Ifit2
1534	1.7877e-169	0.645587	0.793	0.394	3.92991e-165	27	Trim12c
1535	4.6516e-169	0.623277	0.733	0.323	1.02256e-164	27	Gpcpd1
1536	2.14937e-167	0.600974	0.793	0.34	4.72496e-163	27	Gpr141
1537	2.18875e-167	0.78513	0.991	0.836	4.81152e-163	27	Dusp1
1538	3.01684e-167	0.732098	0.985	0.843	6.63193e-163	27	Zfp36
1539	1.79431e-166	0.729589	0.939	0.679	3.94443e-162	27	Rtp4
1540	1.82203e-166	0.626236	0.988	0.853	4.00538e-162	27	Ccnl1
1541	1.83567e-166	0.693723	0.735	0.312	4.03536e-162	27	Adgre5
1542	5.77548e-164	0.740702	0.953	0.755	1.26962e-159	27	Trim30a
1543	2.30557e-163	0.848805	0.959	0.583	5.06834e-159	27	Plac8
1544	8.34342e-162	0.835987	0.965	0.753	1.83413e-157	27	Isg15
1545	1.10533e-160	0.630705	0.655	0.224	2.42985e-156	27	Ly6i
1546	2.94091e-160	0.601073	0.812	0.426	6.46499e-156	27	Irak2
1547	4.71185e-158	0.866566	0.983	0.831	1.03581e-153	27	Ifrd1
1548	1.80364e-157	0.580465	1	0.923	3.96495e-153	27	Junb
1549	2.72973e-157	0.537413	0.657	0.237	6.00077e-153	27	Rgcc
1550	3.77467e-157	0.59428	0.993	0.849	8.29787e-153	27	Tpd52
1551	1.02852e-154	0.694203	0.649	0.261	2.261e-150	27	Gbp5
1552	7.21514e-154	0.710851	0.974	0.733	1.5861e-149	27	Ccr1
1553	9.63399e-154	0.694178	0.984	0.828	2.11784e-149	27	Lilr4b
1554	1.09494e-153	0.72889	0.974	0.738	2.40701e-149	27	2810474O19Rik
1555	1.45862e-153	0.708848	0.793	0.376	3.20648e-149	27	Traf1
1556	3.97844e-153	0.545725	0.98	0.813	8.74581e-149	27	Litaf
1557	7.26052e-153	0.635559	0.918	0.551	1.59608e-148	27	Ptafr
1558	3.7265e-152	0.684232	0.891	0.553	8.19196e-148	27	9930111J21Rik2
1559	5.03144e-152	0.640616	0.972	0.804	1.10606e-147	27	Rab7
1560	5.64495e-152	0.613469	0.964	0.737	1.24093e-147	27	Ddx3x
1561	4.03157e-149	0.927054	0.58	0.214	8.86259e-145	27	Il1a
1562	3.87802e-148	0.63747	0.901	0.535	8.52505e-144	27	Dusp5
1563	6.54694e-148	0.501084	0.751	0.315	1.43921e-143	27	Mefv
1564	3.44464e-146	0.664673	0.98	0.772	7.57235e-142	27	S100a11
1565	4.4487e-146	0.562864	0.58	0.198	9.77957e-142	27	Rhov
1566	1.2274e-145	0.778937	0.904	0.583	2.69819e-141	27	Marcksl1
1567	1.49104e-145	0.723936	0.889	0.566	3.27776e-141	27	Irf1
1568	2.67239e-144	0.951444	0.918	0.601	5.87471e-140	27	Thbs1
1569	3.13122e-143	0.645371	0.92	0.582	6.88335e-139	27	Lsp1
1570	5.82245e-143	0.741905	0.978	0.832	1.27995e-138	27	Samhd1
1571	3.54762e-142	0.700377	0.939	0.706	7.79873e-138	27	Parp14
1572	1.18181e-141	0.574149	0.905	0.638	2.59797e-137	27	Kpna4
1573	1.88483e-140	0.629072	0.942	0.711	4.14342e-136	27	Tra2a
1574	1.03029e-139	0.579808	0.889	0.521	2.26488e-135	27	Oas3
1575	4.435e-139	0.602206	0.904	0.611	9.74946e-135	27	Sp140
1576	4.21665e-138	0.662995	0.872	0.563	9.26947e-134	27	Arid5b
1577	4.91021e-137	0.568776	0.948	0.713	1.07941e-132	27	Kdm6b
1578	7.47516e-137	0.560041	0.898	0.588	1.64326e-132	27	Tnfrsf1b
1579	3.2778e-135	0.74343	0.879	0.546	7.20558e-131	27	Tnfaip2
1580	4.27672e-135	0.56063	0.94	0.665	9.40151e-131	27	Cd300lf
1581	5.97577e-135	0.882183	0.879	0.571	1.31365e-130	27	Gbp2
1582	1.24065e-134	0.584427	0.854	0.51	2.72732e-130	27	Slfn8
1583	1.90774e-132	0.631574	0.934	0.683	4.19379e-128	27	Plaur
1584	1.13777e-131	0.679901	0.802	0.462	2.50115e-127	27	Ddx60
1585	4.81222e-131	0.507124	0.726	0.343	1.05787e-126	27	Rab11fip1
1586	5.41323e-131	0.574135	0.929	0.697	1.18999e-126	27	Snx20
1587	1.52855e-129	0.565637	0.902	0.611	3.3602e-125	27	Emilin2
1588	1.78584e-129	0.610091	0.862	0.503	3.9258e-125	27	Cytip
1589	3.83971e-129	0.589646	0.953	0.75	8.44083e-125	27	Sp100
1590	4.27022e-128	0.64689	0.841	0.49	9.38722e-124	27	Usp18
1591	4.71257e-128	0.61463	0.867	0.549	1.03596e-123	27	Irgm1
1592	5.98397e-128	0.591769	0.898	0.59	1.31546e-123	27	Samd9l
1593	3.92891e-127	0.618939	0.907	0.631	8.63692e-123	27	Card19
1594	6.65255e-127	0.526013	0.953	0.749	1.46243e-122	27	Diaph1
1595	9.89747e-124	0.511738	0.917	0.665	2.17576e-119	27	Zc3hav1
1596	1.25621e-122	0.508576	0.789	0.425	2.76152e-118	27	Nabp1
1597	2.76449e-122	0.501242	0.805	0.472	6.07718e-118	27	Rlf
1598	1.81417e-121	0.615758	0.808	0.491	3.98809e-117	27	Ddit3
1599	3.41434e-120	0.534192	0.851	0.524	7.50575e-116	27	Ddx58
1600	3.47355e-120	0.509439	0.95	0.765	7.63591e-116	27	Zcchc6
1601	8.63879e-120	0.636275	0.974	0.83	1.89906e-115	27	Ifi207
1602	9.08825e-120	0.732728	0.993	0.848	1.99787e-115	27	Ier3
1603	7.35831e-119	0.525277	0.991	0.888	1.61758e-114	27	Ifitm2
1604	1.77806e-118	0.658779	0.867	0.589	3.9087e-114	27	Ifi47
1605	3.08919e-117	0.527467	0.876	0.571	6.79097e-113	27	Ezr
1606	2.32723e-114	0.62433	0.856	0.554	5.11594e-110	27	Oasl1
1607	3.66585e-114	0.521326	0.93	0.686	8.05864e-110	27	Chd7
1608	5.95038e-113	0.582349	0.771	0.432	1.30807e-108	27	Rybp
1609	1.80981e-112	0.692514	0.882	0.588	3.9785e-108	27	Osm
1610	8.86104e-112	0.643902	0.934	0.712	1.94792e-107	27	Tiparp
1611	7.33678e-110	0.636529	0.969	0.773	1.61285e-105	27	Cd14
1612	2.90097e-109	0.570818	0.899	0.639	6.37721e-105	27	Cdk2ap2
1613	8.9412e-108	0.545784	0.931	0.707	1.96554e-103	27	Stk17b
1614	1.52341e-107	0.866646	0.809	0.522	3.34891e-103	27	Tnf
1615	2.25809e-107	0.645351	0.717	0.396	4.96396e-103	27	Itgal
1616	4.06382e-106	0.521152	0.819	0.503	8.9335e-102	27	Casp4
1617	1.91644e-104	0.517188	0.828	0.508	4.21292e-100	27	Bhlhe40
1618	2.91401e-104	0.532529	0.894	0.659	6.40586e-100	27	Cflar
1619	1.78289e-102	0.529242	0.834	0.539	3.91933e-98	27	Entpd1
1620	2.23264e-101	0.58942	0.873	0.635	4.90802e-97	27	Ifih1
1621	9.49159e-101	0.500862	0.805	0.495	2.08654e-96	27	Daxx
1622	1.08866e-98	0.516718	0.929	0.718	2.3932e-94	27	Smchd1
1623	5.21978e-96	1.02915	0.723	0.429	1.14746e-91	27	Hilpda
1624	6.64321e-96	0.598174	0.88	0.611	1.46038e-91	27	Nr4a1
1625	2.39487e-93	0.50794	0.86	0.624	5.26465e-89	27	Gla
1626	4.35453e-93	0.561776	0.908	0.696	9.57257e-89	27	Ifi209
1627	8.47278e-93	0.503395	0.882	0.576	1.86257e-88	27	Cxcr4
1628	2.5115e-92	0.514548	0.685	0.39	5.52104e-88	27	Fbxl5
1629	3.80541e-92	0.54568	0.946	0.745	8.36543e-88	27	Atf3
1630	2.08806e-89	0.594232	0.872	0.626	4.59019e-85	27	Cited2
1631	7.49682e-89	0.526886	0.78	0.461	1.64803e-84	27	Napsa
1632	2.24946e-87	0.501104	0.92	0.768	4.945e-83	27	Sppl2a
1633	4.77135e-87	0.937977	0.851	0.611	1.04889e-82	27	Cxcl10
1634	2.69342e-79	0.563355	0.717	0.444	5.92094e-75	27	Itga4
1635	5.65666e-79	0.55868	0.926	0.722	1.2435e-74	27	Cyp4f18
1636	2.0442e-77	0.584557	0.95	0.807	4.49377e-73	27	Basp1
1637	7.52293e-77	0.561912	0.716	0.458	1.65377e-72	27	Lpin2
1638	7.64754e-75	0.509565	0.724	0.463	1.68116e-70	27	Icam1
1639	2.09929e-73	0.801726	0.668	0.403	4.61487e-69	27	Gadd45g
1640	3.36039e-64	0.504642	0.676	0.441	7.38715e-60	27	Fnip2
1641	8.1583e-54	0.521667	0.727	0.545	1.79344e-49	27	Eea1
1642	0	4.22646	0.623	0.009	0	34	Retnlg
1643	5.52277e-185	3.57697	0.849	0.095	1.21407e-180	34	Cd24a
1644	3.06728e-50	2.6713	0.594	0.157	6.7428e-46	34	Gadd45a
1645	1.12404e-48	2.55626	0.887	0.591	2.47097e-44	34	Ccl6
1646	5.649e-47	1.41543	0.972	0.899	1.24182e-42	34	Srgn
1647	9.65182e-45	1.25384	0.962	0.973	2.12176e-40	34	Actg1
1648	5.46682e-29	1.45622	0.868	0.924	1.20177e-24	34	Junb
1649	4.43958e-24	0.538013	0.991	0.996	9.75952e-20	34	Actb
1650	7.34587e-20	1.11811	0.811	0.91	1.61484e-15	34	Btg1
1651	1.00827e-18	0.965134	0.783	0.933	2.21649e-14	34	Ddx5
1652	6.54221e-17	1.66951	0.698	0.724	1.43817e-12	34	Cyp4f18
1653	4.23198e-15	0.70121	0.84	0.928	9.30316e-11	34	Arpc2
1654	3.11461e-14	1.77242	0.557	0.397	6.84685e-10	34	Gsr
1655	3.1782e-14	1.65141	0.689	0.789	6.98664e-10	34	Jund
1656	6.27956e-14	0.517301	0.991	0.972	1.38044e-09	34	mt-Co2
1657	7.29183e-14	0.522805	0.17	0.701	1.60296e-09	34	Rsrc2
1658	9.18831e-14	0.528181	0.17	0.7	2.01987e-09	34	Capza1
1659	2.66835e-12	0.640471	0.84	0.951	5.86584e-08	34	Ubc
1660	4.41591e-12	0.680133	0.151	0.622	9.7075e-08	34	Gpbp1
1661	4.81163e-12	1.04382	0.755	0.903	1.05774e-07	34	Cebpb
1662	8.6244e-12	0.783018	0.726	0.881	1.8959e-07	34	Lcp1
1663	2.13556e-11	0.519985	0.198	0.707	4.69461e-07	34	Pdcd6ip
1664	2.65425e-11	0.537084	0.142	0.584	5.83484e-07	34	Paip2
1665	3.08363e-11	0.542483	0.16	0.621	6.77874e-07	34	Pten
1666	4.33728e-11	0.59989	0.189	0.679	9.53465e-07	34	Drap1
1667	5.48795e-11	0.579868	0.198	0.698	1.20642e-06	34	Mapkapk2
1668	7.66485e-11	0.974278	0.698	0.915	1.68496e-06	34	Myl6
1669	8.47843e-11	2.11083	0.575	0.506	1.86381e-06	34	Egr1
1670	8.82275e-11	0.56517	0.189	0.671	1.93951e-06	34	Cggbp1
1671	9.59905e-11	0.547533	0.142	0.569	2.11016e-06	34	Colgalt1
1672	1.13635e-10	0.697577	0.783	0.928	2.49804e-06	34	Mcl1
1673	1.69707e-10	0.540322	0.208	0.707	3.73067e-06	34	Tm9sf3
1674	2.91213e-10	0.722045	0.17	0.617	6.40174e-06	34	Fnip1
1675	2.9936e-10	0.619577	0.208	0.699	6.58083e-06	34	Rtn3
1676	4.02758e-10	0.501199	0.132	0.535	8.85383e-06	34	2900097C17Rik
1677	4.89443e-10	0.57629	0.189	0.651	1.07594e-05	34	Khdrbs1
1678	4.93802e-10	0.548264	0.16	0.591	1.08553e-05	34	Cast
1679	5.62164e-10	0.555018	0.123	0.512	1.23581e-05	34	Nadk
1680	7.09122e-10	1.21723	0.679	0.837	1.55886e-05	34	Pim1
1681	1.00705e-09	0.563333	0.142	0.543	2.21379e-05	34	Hnrnpul1
1682	1.18344e-09	0.534388	0.226	0.725	2.60156e-05	34	Lnpep
1683	1.48114e-09	1.35214	0.651	0.801	3.25599e-05	34	Rgs2
1684	1.6949e-09	0.536452	0.179	0.614	3.7259e-05	34	Lmnb1
1685	1.86072e-09	0.600746	0.264	0.81	4.09043e-05	34	Csnk1a1
1686	1.9235e-09	0.54183	0.189	0.635	4.22843e-05	34	Itm2c
1687	2.06481e-09	0.547438	0.189	0.633	4.53907e-05	34	Dstn
1688	2.08665e-09	0.684391	0.792	0.89	4.58707e-05	34	mt-Nd2
1689	2.27798e-09	0.613291	0.226	0.717	5.00768e-05	34	Rab8b
1690	2.50744e-09	0.652626	0.179	0.613	5.51211e-05	34	Gsk3b
1691	2.93653e-09	0.553296	0.226	0.715	6.45537e-05	34	G3bp2
1692	3.08137e-09	0.597802	0.17	0.59	6.77378e-05	34	Pum2
1693	3.26872e-09	0.70619	0.179	0.609	7.18563e-05	34	Elf1
1694	3.29217e-09	0.509492	0.132	0.511	7.23717e-05	34	Cnot6l
1695	3.93181e-09	0.63753	0.17	0.587	8.64331e-05	34	Erbin
1696	4.12296e-09	0.547125	0.151	0.547	9.0635e-05	34	Ppp1cb
1697	4.27178e-09	0.681793	0.179	0.607	9.39066e-05	34	H13
1698	4.86346e-09	0.595139	0.245	0.75	0.000106913	34	Tra2b
1699	5.33671e-09	0.59575	0.208	0.664	0.000117317	34	Csf2rb
1700	5.50122e-09	0.559822	0.255	0.769	0.000120933	34	Mbnl1
1701	6.1634e-09	0.516608	0.17	0.58	0.00013549	34	Ell2
1702	6.57016e-09	0.567973	0.198	0.642	0.000144432	34	Kdm2a
1703	7.77064e-09	0.617482	0.16	0.559	0.000170822	34	Aff4
1704	8.7932e-09	0.684053	0.179	0.597	0.000193301	34	Atg3
1705	1.25537e-08	0.885344	0.679	0.906	0.000275968	34	Actr3
1706	1.29854e-08	0.609109	0.179	0.593	0.000285458	34	Wac
1707	1.51732e-08	0.614669	0.151	0.531	0.000333552	34	Gatad2b
1708	1.60133e-08	0.539262	0.151	0.53	0.000352021	34	Dennd1b
1709	1.74374e-08	0.7303	0.198	0.629	0.000383327	34	Syk
1710	2.17306e-08	0.589141	0.255	0.755	0.000477703	34	Pak2
1711	2.27314e-08	0.613241	0.208	0.647	0.000499705	34	Rab11a
1712	2.38513e-08	0.625506	0.189	0.605	0.000524323	34	Nab1
1713	2.40783e-08	0.517569	0.245	0.731	0.000529313	34	Rock1
1714	2.61305e-08	0.731712	0.179	0.584	0.000574428	34	Nras
1715	2.71454e-08	0.533126	0.198	0.623	0.000596737	34	2025-03-07
1716	3.08404e-08	0.557826	0.274	0.793	0.000677965	34	Luc7l2
1717	3.18123e-08	0.511241	0.264	0.77	0.000699329	34	Ubl3
1718	3.91404e-08	0.636851	0.16	0.539	0.000860423	34	Tacc1
1719	4.24085e-08	0.565542	0.274	0.793	0.000932267	34	Tmem50a
1720	6.05021e-08	1.4852	0.623	0.821	0.00133002	34	Ywhaz
1721	7.41591e-08	0.685856	0.189	0.591	0.00163024	34	Bcl10
1722	9.61395e-08	0.589027	0.245	0.713	0.00211343	34	Arhgap30
1723	1.08821e-07	0.702711	0.245	0.711	0.00239222	34	Nsd3
1724	1.38753e-07	0.717385	0.151	0.503	0.0030502	34	1700017B05Rik
1725	1.44006e-07	0.640428	0.16	0.522	0.00316569	34	Ldlrap1
1726	1.45516e-07	0.52613	0.17	0.54	0.00319887	34	Dusp5
1727	1.51608e-07	0.609062	0.179	0.56	0.00333281	34	Ube3a
1728	1.97818e-07	0.607356	0.198	0.598	0.00434864	34	Ski
1729	2.06971e-07	0.645359	0.189	0.576	0.00454985	34	Ppp1r10
1730	2.1498e-07	0.751289	0.217	0.638	0.0047259	34	Lims1
1731	2.74693e-07	0.707157	0.179	0.553	0.00603857	34	Snap23
1732	2.81818e-07	0.750745	0.208	0.612	0.00619519	34	Srsf7
1733	2.88524e-07	0.622971	0.198	0.592	0.00634262	34	Sbno1
1734	3.25846e-07	0.647683	0.189	0.57	0.00716307	34	Tmem30a
1735	3.2717e-07	0.623584	0.17	0.531	0.00719219	34	Slc9a3r1
1736	3.78812e-07	0.600433	0.217	0.627	0.00832743	34	Csrnp1
1737	3.96391e-07	0.855012	0.189	0.567	0.00871387	34	Arih1
1738	4.42397e-07	0.605727	0.736	0.947	0.0097252	34	Eif1
1739	4.53187e-07	0.7495	0.189	0.566	0.00996241	34	Sf1
1740	4.81354e-07	0.823115	0.189	0.565	0.0105816	34	Celf1
1741	5.06816e-07	1.5465	0.585	0.718	0.0111413	34	Celf2
1742	5.31845e-07	0.807589	0.189	0.563	0.0116916	34	Clint1
1743	5.50442e-07	0.747538	0.217	0.624	0.0121004	34	Srsf6
1744	8.40545e-07	0.597982	0.292	0.795	0.0184777	34	Pcbp1
1745	9.9969e-07	0.562491	0.274	0.745	0.0219762	34	Tmed5
1746	1.13086e-06	0.589431	0.264	0.721	0.0248597	34	Kmt2e
1747	1.14934e-06	0.653724	0.208	0.591	0.0252659	34	Txnrd1
1748	1.16509e-06	0.915851	0.642	0.912	0.0256122	34	Pabpc1
1749	1.45151e-06	0.780714	0.283	0.766	0.0319085	34	Arf4
1750	1.53185e-06	0.715866	0.198	0.567	0.0336746	34	Sod1
1751	1.5342e-06	0.56297	0.179	0.528	0.0337263	34	Pde4b
1752	1.67546e-06	0.730146	0.226	0.629	0.0368316	34	Tab2
1753	1.85547e-06	0.691865	0.179	0.525	0.0407887	34	Bud31
1754	1.92367e-06	0.615748	0.217	0.606	0.0422881	34	Sertad1
1755	2.04628e-06	0.859668	0.217	0.606	0.0449835	34	Chic2
1756	2.15385e-06	0.63905	0.189	0.543	0.0473481	34	Entpd1
1757	2.44384e-06	0.647636	0.198	0.556	0.0537228	34	Chka
1758	2.59965e-06	0.649827	0.274	0.73	0.0571481	34	Hnrnpc
1759	2.75864e-06	0.880103	0.264	0.708	0.0606432	34	Cox17
1760	3.04777e-06	0.983051	0.679	0.838	0.0669991	34	Dusp1
1761	3.16918e-06	0.694482	0.274	0.718	0.069668	34	Kctd12
1762	3.21515e-06	0.731679	0.274	0.729	0.0706786	34	Dnajb6
1763	3.98627e-06	0.57943	0.292	0.768	0.0876303	34	Zcchc6
1764	5.13302e-06	1.02616	0.623	0.86	0.112839	34	BC005537
1765	5.87862e-06	0.64978	0.226	0.608	0.12923	34	Pcna
1766	6.51974e-06	1.13151	0.613	0.878	0.143323	34	Arpc5
1767	6.57151e-06	0.634593	0.217	0.586	0.144461	34	Ssh2
1768	7.04123e-06	0.808227	0.283	0.738	0.154787	34	Wdr26
1769	7.08511e-06	0.519268	0.67	0.927	0.155752	34	Oaz1
1770	7.60303e-06	0.777692	0.236	0.625	0.167138	34	Azin1
1771	8.68359e-06	0.548962	0.274	0.704	0.190891	34	Neurl3
1772	1.09285e-05	0.835033	0.245	0.643	0.240241	34	Adipor1
1773	1.10101e-05	0.615529	0.764	0.897	0.242035	34	mt-Nd1
1774	1.62789e-05	0.555808	0.189	0.507	0.35786	34	Cytip
1775	1.67096e-05	0.772845	0.292	0.747	0.367328	34	Rab1a
1776	1.78458e-05	1.19241	0.613	0.845	0.392305	34	Zfp36
1777	2.07395e-05	0.747741	0.226	0.588	0.455917	34	Pcf11
1778	2.18342e-05	0.728978	0.255	0.648	0.479981	34	Nufip2
1779	2.23136e-05	0.639736	0.311	0.787	0.49052	34	Nampt
1780	2.26574e-05	0.798585	0.302	0.764	0.498078	34	Sqstm1
1781	2.76897e-05	0.685467	0.264	0.669	0.608703	34	Cd300lf
1782	2.81391e-05	0.701514	0.274	0.69	0.618581	34	Mdh2
1783	2.82625e-05	0.821079	0.283	0.713	0.621294	34	Ndel1
1784	2.83899e-05	0.727675	0.623	0.904	0.624095	34	Ube2d3
1785	3.04623e-05	0.99459	0.264	0.669	0.669653	34	Zc3hav1
1786	3.23447e-05	1.50237	0.547	0.673	0.711033	34	Dennd4a
1787	3.55168e-05	0.636864	0.245	0.615	0.780765	34	Nr4a1
1788	3.78735e-05	0.803878	0.217	0.558	0.832574	34	Ppp2r5a
1789	4.84438e-05	0.815763	0.292	0.729	1	34	Etf1
1790	5.49588e-05	1.07583	0.585	0.819	1	34	Alox5ap
1791	5.76636e-05	0.505012	0.698	0.905	1	34	Laptm5
1792	8.93326e-05	0.852851	0.226	0.563	1	34	Aftph
1793	9.53766e-05	0.851922	0.292	0.714	1	34	Tra2a
1794	9.6594e-05	0.679029	0.33	0.81	1	34	Myh9
1795	9.81596e-05	0.556424	0.311	0.741	1	34	Prdx6
1796	9.9544e-05	0.876491	0.255	0.625	1	34	Wipf1
1797	0.000107207	0.992878	0.594	0.877	1	34	Capzb
1798	0.000142233	0.871563	0.236	0.575	1	34	Ezr
1799	0.000149815	0.825747	0.311	0.753	1	34	Clk1
1800	0.000164936	0.862755	0.255	0.614	1	34	Ddx17
1801	0.000197719	0.749722	0.613	0.809	1	34	Basp1
1802	0.000235425	0.936778	0.302	0.721	1	34	Mob1a
1803	0.000263818	0.752311	0.321	0.765	1	34	Myl12b
1804	0.000276592	1.0443	0.566	0.745	1	34	mt-Nd3
1805	0.00028915	0.632477	0.623	0.923	1	34	Chchd2
1806	0.000296771	0.78107	0.255	0.604	1	34	Lcp2
1807	0.000304169	0.696335	0.34	0.807	1	34	Sfpq
1808	0.000311901	0.989976	0.575	0.818	1	34	Arhgdib
1809	0.000321939	0.75686	0.311	0.733	1	34	Rac2
1810	0.00043965	1.35433	0.509	0.595	1	34	Ccl9
1811	0.000508849	0.966438	0.236	0.55	1	34	Degs1
1812	0.000533619	0.581979	0.67	0.719	1	34	Cxcl2
1813	0.000695243	0.878236	0.217	0.503	1	34	Smpdl3a
1814	0.000809068	0.777368	0.292	0.67	1	34	Dock2
1815	0.00105908	0.7689	0.245	0.554	1	34	Fam46c
1816	0.00132622	0.502228	0.245	0.524	1	34	Ccl3
1817	0.00148204	1.0466	0.292	0.657	1	34	Grk2
1818	0.00149953	0.511146	0.726	0.907	1	34	mt-Nd4
1819	0.00173193	0.794338	0.585	0.901	1	34	Hnrnpa2b1
1820	0.00186795	0.845623	0.264	0.584	1	34	Zyx
1821	0.00214923	0.860016	0.321	0.716	1	34	Ier2
1822	0.00318629	0.993799	0.557	0.855	1	34	Pcbp2
1823	0.00401599	0.830146	0.33	0.722	1	34	Creg1
1824	0.00416073	0.66688	0.358	0.793	1	34	Serp1
1825	0.00578242	0.661396	0.311	0.657	1	34	H2-Q6
1826	0.00601702	0.815996	0.34	0.729	1	34	Tgm2
1827	0.00614449	0.780429	0.349	0.764	1	34	1810037I17Rik
1828	0.00640022	1.07357	0.255	0.535	1	34	Sh3kbp1
1829	0.00692093	0.755576	0.377	0.832	1	34	Ppp2ca
1830	0.00723983	1.5257	0.453	0.556	1	34	Tnfaip3
1831	0.00790542	1.02349	0.547	0.775	1	34	S100a11
1832	0.00982589	0.613429	0.585	0.831	1	34	Cybb

## Sheet: 132T
	p_val	avg_logFC	pct.1	pct.2	p_val_adj	cluster	gene
1	0	1.40504	0.944	0.253	0	15	Cd8a
2	0	1.29832	0.938	0.281	0	15	Cd8b1
3	0	1.07391	0.98	0.728	0	15	Nkg7
4	3.02399e-300	1.07104	0.81	0.333	6.64763e-296	15	Lag3
5	2.31339e-287	0.906195	0.846	0.3	5.08552e-283	15	Klrc1
6	1.14921e-274	0.916749	0.741	0.245	2.5263e-270	15	Pdcd1
7	8.14262e-256	0.933914	0.946	0.572	1.78999e-251	15	Klrd1
8	6.11705e-230	0.733875	0.986	0.889	1.34471e-225	15	Cd3g
9	3.64425e-216	0.877621	0.57	0.149	8.01114e-212	15	AC163354.1
10	4.09515e-213	0.761801	0.781	0.341	9.00237e-209	15	Cxcr6
11	5.70614e-186	0.863115	0.744	0.363	1.25438e-181	15	Rgs16
12	1.06496e-175	0.638993	0.934	0.702	2.34111e-171	15	Thy1
13	7.05523e-168	0.710377	0.76	0.438	1.55095e-163	15	Cst7
14	3.32725e-152	0.917494	0.581	0.221	7.3143e-148	15	Prf1
15	2.29305e-150	0.501606	0.987	0.914	5.04082e-146	15	Cd3d
16	1.73913e-147	0.592661	0.88	0.643	3.82312e-143	15	Sh2d2a
17	4.823e-135	0.575568	0.767	0.481	1.06024e-130	15	Ybx3
18	8.69913e-123	0.555853	0.642	0.284	1.91233e-118	15	Klre1
19	7.19527e-121	0.504436	0.889	0.637	1.58174e-116	15	Rbpj
20	1.90749e-118	0.5154	0.56	0.249	4.19324e-114	15	Dgkh
21	6.61272e-110	0.586355	0.89	0.659	1.45367e-105	15	Nr4a2
22	1.50174e-109	0.593972	0.904	0.662	3.30129e-105	15	S100a4
23	1.43989e-86	0.51439	0.507	0.221	3.16532e-82	15	Ifng
24	1.01369e-82	0.531179	0.74	0.507	2.22841e-78	15	Irf8
25	6.86222e-275	0.594284	0.999	0.998	1.50852e-270	18	Rps27
26	3.68018e-226	0.85842	0.926	0.89	8.09014e-222	18	Smad7
27	1.97077e-190	0.507736	0.997	0.998	4.33234e-186	18	Rpl12
28	6.38534e-162	0.847601	0.778	0.633	1.40369e-157	18	Ssh2
29	4.67996e-142	0.649799	0.937	0.942	1.0288e-137	18	Vps37b
30	1.78904e-135	1.00714	0.784	0.683	3.93285e-131	18	Emb
31	1.06214e-130	0.746816	0.801	0.749	2.33489e-126	18	Gimap6
32	4.12645e-114	1.13024	0.536	0.291	9.07118e-110	18	Klf2
33	4.43477e-104	0.6671	0.897	0.871	9.74895e-100	18	Zfp36l2
34	3.3437e-95	0.697409	0.79	0.765	7.35046e-91	18	Itpkb
35	6.54802e-93	0.618574	0.811	0.819	1.43945e-88	18	Zcchc11
36	1.07938e-88	0.633203	0.79	0.791	2.37281e-84	18	Gimap3
37	3.98363e-88	0.869072	0.678	0.614	8.75722e-84	18	Satb1
38	5.6094e-83	0.768942	0.67	0.537	1.23311e-78	18	Bcl2
39	5.96155e-83	0.695393	0.637	0.491	1.31053e-78	18	Gramd3
40	8.15797e-80	0.534228	0.841	0.872	1.79337e-75	18	Ier2
41	1.30231e-78	0.817796	0.569	0.419	2.86287e-74	18	Txk
42	3.85566e-71	0.629274	0.656	0.577	8.4759e-67	18	Foxp1
43	1.38664e-69	0.82602	0.687	0.616	3.04825e-65	18	Cd69
44	9.38063e-69	0.511293	0.752	0.783	2.06214e-64	18	Rapgef6
45	1.69183e-61	0.693194	0.512	0.348	3.71915e-57	18	Cxcr4
46	1.67548e-47	0.50414	0.644	0.636	3.6832e-43	18	Pdcd4
47	8.23206e-47	0.537994	0.769	0.838	1.80965e-42	18	Neurl3
48	2.96041e-35	0.818545	0.675	0.655	6.50788e-31	18	Ccl5
49	1.42869e-29	0.579369	0.512	0.484	3.14069e-25	18	Zeb1
50	0	2.13283	0.995	0.68	0	26	Cst3
51	0	1.83705	0.909	0.232	0	26	Il1b
52	0	1.44439	0.971	0.316	0	26	Ms4a6c
53	0	1.38658	0.741	0.105	0	26	Ifi205
54	0	1.33304	0.989	0.414	0	26	Tyrobp
55	0	1.24839	0.831	0.138	0	26	H2-DMb1
56	0	1.24341	0.936	0.154	0	26	Alox5ap
57	0	1.23916	0.992	0.438	0	26	Ctsz
58	0	1.21319	0.898	0.162	0	26	Ifi207
59	0	1.2107	0.881	0.2	0	26	Basp1
60	0	1.19153	0.878	0.184	0	26	Fcgr1
61	0	1.17265	0.926	0.213	0	26	Cybb
62	0	1.1659	0.957	0.234	0	26	Ctsh
63	0	1.15663	0.885	0.233	0	26	H2-DMa
64	0	1.08313	0.952	0.175	0	26	Spi1
65	0	1.06188	0.894	0.128	0	26	Plbd1
66	0	1.05158	0.972	0.349	0	26	Gm2a
67	0	1.00604	0.773	0.14	0	26	Ccnd1
68	0	0.999284	0.881	0.115	0	26	Csf2rb
69	0	0.985405	0.807	0.133	0	26	Cfp
70	0	0.984354	0.906	0.168	0	26	Ly86
71	0	0.979017	0.874	0.179	0	26	Gsn
72	0	0.952467	0.929	0.241	0	26	Lyn
73	0	0.913408	0.823	0.163	0	26	Ccr1
74	0	0.873601	0.784	0.138	0	26	Cd83
75	0	0.829867	0.906	0.204	0	26	Slc15a3
76	0	0.821318	0.523	0.031	0	26	Ifitm6
77	0	0.791424	0.854	0.169	0	26	Pld4
78	0	0.774316	0.761	0.106	0	26	Nlrp3
79	0	0.772242	0.863	0.151	0	26	App
80	0	0.763963	0.832	0.151	0	26	Ncf2
81	0	0.744191	0.853	0.175	0	26	Trib1
82	0	0.709717	0.796	0.114	0	26	Pirb
83	0	0.703483	0.808	0.128	0	26	Hck
84	0	0.700466	0.709	0.101	0	26	Creb5
85	0	0.684142	0.819	0.128	0	26	Csf2ra
86	0	0.683018	0.712	0.086	0	26	Cd300a
87	0	0.639774	0.718	0.057	0	26	Foxp3
88	0	0.614196	0.566	0.044	0	26	Ciita
89	0	0.604554	0.676	0.076	0	26	Eps8
90	0	0.579611	0.692	0.091	0	26	Gcnt2
91	0	0.562697	0.605	0.05	0	26	Rnase6
92	0	0.556752	0.696	0.088	0	26	Gpr35
93	0	0.543683	0.69	0.091	0	26	Themis2
94	0	0.543376	0.525	0.03	0	26	Itgb8
95	7.58614e-305	0.510774	0.669	0.089	1.66766e-300	26	Fgr
96	1.02566e-302	0.536396	0.651	0.081	2.25471e-298	26	Gm6377
97	1.29033e-302	1.23657	0.741	0.134	2.83654e-298	26	Il1r2
98	6.95312e-301	0.589911	0.807	0.153	1.52851e-296	26	Irf5
99	9.34626e-300	1.69033	0.989	0.554	2.05459e-295	26	Ifitm3
100	1.47372e-297	0.513433	0.67	0.091	3.23968e-293	26	Ccdc88a
101	8.80364e-295	0.83448	0.928	0.247	1.9353e-290	26	Unc93b1
102	1.31699e-292	0.796804	0.796	0.146	2.89513e-288	26	Tgm2
103	5.66222e-291	1.42321	0.996	0.739	1.24472e-286	26	Ctss
104	9.20884e-291	0.590827	0.795	0.155	2.02438e-286	26	Plekho1
105	9.02697e-288	1.1108	0.858	0.217	1.9844e-283	26	Cxcl16
106	4.48425e-287	0.513901	0.713	0.111	9.85772e-283	26	Syk
107	2.49655e-285	1.1933	0.784	0.187	5.48817e-281	26	Napsa
108	3.59412e-285	0.72697	0.901	0.246	7.90095e-281	26	Skap2
109	8.70271e-285	1.10324	0.981	0.569	1.91312e-280	26	Gpx1
110	1.48162e-283	0.566303	0.584	0.061	3.25704e-279	26	Klrg1
111	1.08821e-282	0.778132	0.815	0.161	2.39221e-278	26	Cd300c2
112	1.09129e-282	0.557961	0.678	0.101	2.39899e-278	26	Olfm1
113	1.67948e-282	2.41604	0.972	0.542	3.69201e-278	26	Cd74
114	4.50907e-281	0.596353	0.571	0.065	9.91228e-277	26	Pkib
115	3.69066e-279	1.05964	0.834	0.199	8.11319e-275	26	Mpeg1
116	1.92771e-274	0.736533	0.745	0.137	4.23768e-270	26	Sdc4
117	4.72776e-274	0.628972	0.732	0.134	1.0393e-269	26	Scimp
118	1.13859e-273	1.12077	0.912	0.268	2.50296e-269	26	Ccr2
119	2.91053e-273	0.525509	0.551	0.059	6.39822e-269	26	Gpr141
120	9.98585e-273	0.728605	0.827	0.18	2.19519e-268	26	Sdc3
121	1.10183e-270	0.774071	0.822	0.175	2.42216e-266	26	Sirpa
122	1.48246e-270	0.978445	0.768	0.161	3.2589e-266	26	Wfdc17
123	2.28561e-270	0.981385	0.863	0.211	5.02447e-266	26	Marcks
124	3.02294e-270	1.11551	0.938	0.309	6.64532e-266	26	Maf
125	8.16822e-270	0.615096	0.697	0.112	1.79562e-265	26	Slamf9
126	1.99558e-266	0.81138	0.685	0.117	4.38688e-262	26	Phf11d
127	3.20338e-264	1.06188	0.96	0.368	7.04198e-260	26	Grn
128	2.05025e-261	0.660477	0.71	0.13	4.50707e-257	26	Plaur
129	9.62618e-260	0.803486	0.885	0.236	2.11612e-255	26	Cd68
130	5.66766e-258	0.838407	0.718	0.142	1.24592e-253	26	Ckb
131	4.77419e-257	1.35721	0.879	0.271	1.04951e-252	26	Tgfbi
132	7.07241e-257	0.673019	0.662	0.108	1.55473e-252	26	Pid1
133	6.04373e-255	0.599689	0.618	0.094	1.32859e-250	26	Emilin2
134	3.40177e-253	0.909578	0.914	0.296	7.47811e-249	26	Il2ra
135	8.30687e-253	0.853394	0.865	0.229	1.8261e-248	26	Lst1
136	2.6825e-252	0.638495	0.875	0.244	5.89695e-248	26	Asah1
137	4.34209e-251	0.792657	0.736	0.147	9.54521e-247	26	Itgam
138	1.83433e-250	0.821919	0.881	0.252	4.0324e-246	26	Tpd52
139	6.35714e-250	0.858637	0.874	0.26	1.39749e-245	26	Cd86
140	2.63302e-249	0.5659	0.708	0.128	5.78816e-245	26	Cd300lf
141	7.23717e-249	0.59156	0.773	0.162	1.59095e-244	26	P2rx4
142	9.86552e-246	0.63013	0.765	0.166	2.16874e-241	26	Ass1
143	9.61245e-244	1.22815	0.989	0.553	2.11311e-239	26	Fcer1g
144	2.70539e-243	0.970574	0.898	0.279	5.94726e-239	26	Aif1
145	9.22404e-243	0.548868	0.834	0.217	2.02772e-238	26	Stx7
146	9.62931e-241	0.812096	0.795	0.191	2.11681e-236	26	Dab2
147	4.34882e-240	0.972874	0.98	0.667	9.56001e-236	26	Atox1
148	6.29453e-240	0.984805	0.944	0.336	1.38373e-235	26	Tnfrsf4
149	1.06195e-239	2.43023	0.819	0.329	2.33448e-235	26	H2-Eb1
150	1.46728e-238	0.750638	0.936	0.358	3.22553e-234	26	Snx20
151	1.5749e-237	0.543537	0.771	0.172	3.46211e-233	26	Slc29a3
152	2.20959e-237	2.39848	0.87	0.418	4.85734e-233	26	H2-Ab1
153	6.53243e-235	0.841886	0.991	0.651	1.43602e-230	26	Picalm
154	3.20288e-233	2.33315	0.836	0.378	7.0409e-229	26	H2-Aa
155	3.18149e-230	1.18545	0.971	0.474	6.99386e-226	26	Ifitm2
156	6.78531e-229	1.06977	0.999	0.999	1.49161e-224	26	Fth1
157	9.82855e-228	0.505742	0.677	0.125	2.16061e-223	26	Lpcat2
158	3.30217e-226	0.524759	0.615	0.101	7.25916e-222	26	Tnfaip2
159	2.13929e-225	0.923576	0.912	0.377	4.70281e-221	26	Syngr2
160	6.77092e-225	1.10137	0.897	0.293	1.48845e-220	26	Ifi204
161	3.30469e-223	0.887441	0.93	0.36	7.26469e-219	26	Ccr5
162	3.97434e-221	0.512828	0.59	0.097	8.7368e-217	26	Ptafr
163	1.25371e-220	0.660711	0.74	0.18	2.75604e-216	26	Axl
164	8.53005e-220	0.793368	0.952	0.415	1.87516e-215	26	Lamp2
165	1.40471e-219	0.989969	0.958	0.417	3.08797e-215	26	Fos
166	5.61696e-218	0.665137	0.823	0.234	1.23478e-213	26	Ets2
167	1.03823e-215	0.716815	0.676	0.143	2.28235e-211	26	Bcl2a1a
168	5.42118e-215	1.01379	0.684	0.16	1.19174e-210	26	Cd14
169	9.8842e-215	1.18445	0.989	0.71	2.17284e-210	26	Psap
170	1.02532e-214	0.501256	0.751	0.177	2.25396e-210	26	Ncf1
171	4.45487e-214	0.72605	0.732	0.171	9.79313e-210	26	Csf1r
172	4.37049e-212	0.617486	0.867	0.282	9.60764e-208	26	Prkcd
173	3.8564e-211	0.961401	0.996	0.973	8.47751e-207	26	Ftl1
174	7.5806e-210	0.680173	0.902	0.302	1.66644e-205	26	Runx1
175	3.16607e-209	0.689684	0.708	0.161	6.95998e-205	26	Tlr2
176	5.23467e-209	0.57273	0.562	0.094	1.15074e-204	26	Gda
177	1.53823e-208	0.681198	0.664	0.138	3.3815e-204	26	Cyp4f18
178	2.04614e-208	0.803466	0.716	0.175	4.49803e-204	26	Fcgr2b
179	5.23258e-208	0.570828	0.606	0.11	1.15028e-203	26	Osm
180	3.20275e-207	0.679638	0.908	0.338	7.0406e-203	26	Got1
181	3.21012e-207	1.01896	0.862	0.304	7.05682e-203	26	Ms4a6d
182	5.22681e-207	0.510785	0.599	0.108	1.14901e-202	26	Naaa
183	7.7733e-206	0.783017	0.815	0.238	1.7088e-201	26	Plin2
184	3.55925e-205	0.976834	0.993	0.834	7.8243e-201	26	Npc2
185	7.33706e-205	0.584019	0.773	0.205	1.61291e-200	26	Tcf4
186	1.59397e-204	0.693266	0.879	0.28	3.50402e-200	26	Kctd12
187	2.83269e-203	0.547688	0.622	0.12	6.22711e-199	26	Lrp1
188	6.09062e-203	0.860249	0.969	0.483	1.3389e-198	26	Zfp36
189	2.20664e-201	0.656559	0.886	0.321	4.85085e-197	26	Cyfip1
190	7.56395e-200	0.532629	0.767	0.211	1.66278e-195	26	Dck
191	1.39594e-199	0.819668	0.731	0.197	3.06869e-195	26	Fcgr3
192	2.52712e-199	0.911058	0.966	0.487	5.55537e-195	26	Cdkn1a
193	2.24693e-198	0.858752	0.798	0.25	4.93944e-194	26	Cd72
194	6.55247e-198	0.634779	0.622	0.126	1.44043e-193	26	Clec4n
195	1.81638e-196	0.902633	0.962	0.494	3.99295e-192	26	Pnp
196	6.58283e-195	0.568702	0.802	0.23	1.4471e-190	26	Bach1
197	3.97909e-194	0.670187	0.68	0.156	8.74724e-190	26	Fcgr4
198	1.23468e-193	1.02554	0.854	0.312	2.71419e-189	26	Ifi211
199	1.31677e-192	1.10456	0.882	0.329	2.89465e-188	26	Lgmn
200	1.23423e-190	0.654505	0.999	0.925	2.7132e-186	26	Ly6e
201	3.28336e-190	0.599863	0.873	0.302	7.21781e-186	26	Arl5a
202	3.4029e-190	0.759139	0.869	0.324	7.48059e-186	26	Msrb1
203	1.62067e-189	0.579181	0.753	0.212	3.56272e-185	26	Slc16a3
204	9.5443e-188	0.565899	0.646	0.144	2.09812e-183	26	Lair1
205	1.17109e-187	0.659881	0.614	0.13	2.57441e-183	26	Mmp14
206	2.93893e-187	0.790565	0.834	0.285	6.46066e-183	26	Atf3
207	4.5672e-185	1.02346	0.7	0.196	1.00401e-180	26	Mafb
208	5.70533e-184	0.603677	0.591	0.124	1.2542e-179	26	Clec4a3
209	1.8527e-183	0.762654	0.65	0.158	4.07278e-179	26	Ccl6
210	3.0964e-183	0.892534	0.637	0.151	6.80681e-179	26	Il1rn
211	6.11641e-183	0.563693	0.716	0.185	1.34457e-178	26	Marcksl1
212	1.52856e-181	0.592245	0.823	0.27	3.36022e-177	26	Gngt2
213	1.73217e-178	0.728602	0.983	0.642	3.80782e-174	26	Sdcbp
214	8.56355e-178	0.739181	0.881	0.363	1.88253e-173	26	Nfe2l2
215	2.4504e-177	0.707989	0.8	0.257	5.38671e-173	26	Ccrl2
216	5.0431e-174	0.79291	0.975	0.522	1.10863e-169	26	Ikzf2
217	1.82852e-173	0.896637	0.909	0.416	4.01964e-169	26	Zeb2
218	1.30537e-171	0.740836	0.991	0.719	2.8696e-167	26	Pim1
219	2.35674e-169	0.94511	0.952	0.544	5.18083e-165	26	Ctsc
220	7.68129e-169	0.519202	0.78	0.243	1.68858e-164	26	Hexa
221	2.85007e-168	0.707615	0.958	0.521	6.26531e-164	26	Plek
222	2.11089e-167	0.577955	0.71	0.193	4.64037e-163	26	Iigp1
223	2.15761e-167	1.0399	0.987	0.652	4.74307e-163	26	Lgals3
224	1.70119e-165	0.765718	0.548	0.12	3.73972e-161	26	Ccl9
225	1.83726e-165	0.507888	0.621	0.151	4.03884e-161	26	Apobec1
226	2.23622e-165	0.671529	0.953	0.508	4.91589e-161	26	Anxa5
227	1.45729e-163	0.59892	0.992	0.907	3.20356e-159	26	Cyba
228	2.46029e-163	0.578547	0.574	0.127	5.40846e-159	26	Clec4a1
229	2.67375e-162	0.779178	0.889	0.346	5.8777e-158	26	Slfn5
230	2.63817e-161	0.763853	0.93	0.454	5.79948e-157	26	Rnf149
231	2.19687e-158	0.591046	0.8	0.291	4.82938e-154	26	Hexb
232	3.82711e-158	0.579529	0.828	0.282	8.41315e-154	26	Oasl2
233	1.61121e-157	0.705678	0.925	0.47	3.54193e-153	26	Glrx
234	1.95742e-156	0.741656	0.979	0.673	4.30299e-152	26	Sat1
235	4.07689e-155	0.670322	0.574	0.14	8.96222e-151	26	Msr1
236	5.48684e-155	0.721769	0.985	0.661	1.20617e-150	26	Samhd1
237	8.29526e-155	0.683132	0.84	0.32	1.82355e-150	26	Lilr4b
238	6.43207e-154	0.91482	0.945	0.53	1.41396e-149	26	Cebpb
239	4.78222e-150	0.569179	0.901	0.395	1.05127e-145	26	Snx2
240	2.31573e-147	0.592801	0.635	0.174	5.09068e-143	26	Oasl1
241	2.95973e-145	1.02716	0.997	0.721	6.50639e-141	26	Ctsb
242	1.60969e-144	0.776497	0.601	0.166	3.53857e-140	26	C3ar1
243	7.95619e-144	0.582029	0.995	0.944	1.74901e-139	26	Itm2b
244	4.55025e-143	0.570086	0.879	0.386	1.00028e-138	26	Clic4
245	1.94189e-142	1.18705	0.513	0.125	4.26886e-138	26	Thbs1
246	4.68638e-142	1.14074	0.914	0.508	1.03021e-137	26	Ms4a4c
247	1.2854e-140	0.531612	0.988	0.766	2.82569e-136	26	Fam49b
248	5.68235e-139	0.546196	0.94	0.563	1.24915e-134	26	Erp29
249	1.01319e-138	0.566175	0.562	0.144	2.22729e-134	26	Vegfa
250	1.07326e-137	0.964149	0.786	0.334	2.35934e-133	26	Ier3
251	2.06159e-137	0.73183	0.779	0.304	4.53199e-133	26	Etv3
252	1.30446e-135	0.532733	0.87	0.381	2.86759e-131	26	Nampt
253	2.94714e-134	0.718664	0.922	0.517	6.47869e-130	26	Lamp1
254	7.39308e-134	0.643666	0.944	0.494	1.62522e-129	26	Fam46a
255	2.5098e-133	0.921915	0.756	0.281	5.51729e-129	26	Ctsl
256	1.84043e-132	0.636241	0.91	0.454	4.04582e-128	26	Rnh1
257	3.09046e-132	0.690205	0.568	0.158	6.79375e-128	26	Pla2g7
258	1.57454e-131	0.531974	0.981	0.775	3.46132e-127	26	Capza2
259	2.26717e-131	0.506527	0.975	0.621	4.98393e-127	26	Grb2
260	2.6926e-131	0.507411	0.885	0.411	5.91914e-127	26	Ctsa
261	1.23836e-130	0.815665	0.993	0.786	2.72228e-126	26	Ly6a
262	1.97101e-129	0.710052	0.96	0.57	4.33287e-125	26	Cstb
263	7.57587e-128	0.714668	0.969	0.7	1.6654e-123	26	Prdx5
264	8.52584e-126	0.527398	0.969	0.654	1.87424e-121	26	Pitpna
265	2.58566e-125	0.594053	0.961	0.665	5.68406e-121	26	Taldo1
266	2.66858e-125	0.615453	0.539	0.144	5.86634e-121	26	Gatm
267	2.46174e-123	0.641676	0.926	0.494	5.41165e-119	26	Fgl2
268	1.43373e-122	0.554212	0.984	0.71	3.15177e-118	26	Rrbp1
269	6.07947e-121	1.37276	0.686	0.274	1.33645e-116	26	Cxcl2
270	3.66706e-120	0.51722	0.524	0.148	8.0613e-116	26	Grasp
271	1.41295e-119	0.595543	0.804	0.343	3.10608e-115	26	Klf4
272	2.43094e-118	0.514813	0.682	0.233	5.34393e-114	26	Cd9
273	3.62957e-118	0.500165	0.977	0.654	7.97888e-114	26	Akr1a1
274	2.30517e-116	0.791671	0.93	0.524	5.06747e-112	26	Irf7
275	5.66999e-116	0.73744	0.979	0.768	1.24643e-111	26	Neat1
276	3.39681e-115	0.526029	0.979	0.712	7.4672e-111	26	Ucp2
277	1.03526e-113	0.516204	0.933	0.486	2.27581e-109	26	Sppl2a
278	1.59923e-112	0.524504	0.971	0.653	3.5156e-108	26	Efhd2
279	2.10596e-111	0.52859	0.995	0.829	4.62954e-107	26	Pkm
280	9.16816e-111	0.546186	0.988	0.887	2.01544e-106	26	Mcl1
281	1.54491e-109	0.511515	0.873	0.43	3.39617e-105	26	Tiparp
282	3.51855e-108	1.10959	0.578	0.201	7.73483e-104	26	Ccl2
283	3.26157e-107	0.62865	0.957	0.623	7.16991e-103	26	Rel
284	1.54894e-104	1.44208	0.878	0.593	3.40503e-100	26	Lyz2
285	6.76119e-104	0.506788	0.962	0.633	1.48631e-99	26	Spag9
286	1.08069e-100	0.76166	0.63	0.235	2.37568e-96	26	Ifit2
287	1.85869e-98	0.95962	0.903	0.519	4.08596e-94	26	Isg15
288	5.50319e-97	1.13407	0.697	0.292	1.20977e-92	26	Cxcl10
289	5.47413e-96	0.548294	0.52	0.169	1.20338e-91	26	Trem2
290	1.84969e-95	0.562408	0.958	0.704	4.06617e-91	26	Ifrd1
291	9.53063e-94	0.505346	0.855	0.419	2.09512e-89	26	Nfkbiz
292	2.41195e-93	0.517887	0.89	0.5	5.3022e-89	26	Nrip1
293	4.18995e-92	0.603685	0.956	0.623	9.21076e-88	26	Dusp1
294	1.19316e-91	1.06938	0.682	0.289	2.62292e-87	26	Rsad2
295	1.22492e-89	0.548844	0.985	0.771	2.69274e-85	26	Bst2
296	2.3132e-88	0.56285	0.913	0.542	5.08512e-84	26	Phf11b
297	5.00991e-86	0.581492	0.995	0.858	1.10133e-81	26	Vim
298	9.38757e-86	0.792739	0.586	0.229	2.06367e-81	26	Ms4a7
299	3.52958e-85	0.893109	0.822	0.482	7.75908e-81	26	AA467197
300	5.68932e-84	0.527907	0.748	0.334	1.25068e-79	26	Gbp2
301	1.07484e-80	0.522363	0.936	0.588	2.36281e-76	26	Mxd1
302	5.15342e-80	0.574745	0.997	0.865	1.13288e-75	26	Ifi27l2a
303	3.56919e-76	0.673115	0.756	0.387	7.84616e-72	26	Ccl4
304	1.88062e-75	0.890612	0.674	0.311	4.13416e-71	26	Fabp5
305	4.76243e-62	0.909356	0.642	0.347	1.04692e-57	26	C1qc
306	8.90571e-51	0.565151	0.631	0.311	1.95774e-46	26	Ifitm1
307	6.22767e-47	1.01609	0.706	0.463	1.36903e-42	26	C1qa
308	2.10229e-45	0.964281	0.706	0.477	4.62146e-41	26	C1qb
309	2.83363e-36	1.02358	0.94	0.82	6.22918e-32	26	Apoe
310	0	2.07404	0.985	0.186	0	29	Mki67
311	0	1.98809	0.997	0.259	0	29	Stmn1
312	0	1.91003	0.851	0.061	0	29	Hist1h1b
313	0	1.82151	0.972	0.104	0	29	Pclaf
314	0	1.59882	0.869	0.106	0	29	Ube2c
315	0	1.58952	0.972	0.077	0	29	Birc5
316	0	1.54105	0.822	0.088	0	29	Hist1h2ae
317	0	1.51867	0.863	0.045	0	29	Cenpf
318	0	1.44892	0.961	0.21	0	29	Smc2
319	0	1.21496	0.897	0.042	0	29	Nusap1
320	0	1.19875	0.876	0.076	0	29	Cenpe
321	0	1.18597	0.938	0.149	0	29	Cks1b
322	0	1.15566	0.905	0.066	0	29	Kif11
323	0	1.12519	0.915	0.064	0	29	Cdca8
324	0	1.0629	0.843	0.064	0	29	Ccnb2
325	0	1.05781	0.809	0.071	0	29	Rrm2
326	0	1.045	0.912	0.091	0	29	Tpx2
327	0	1.02714	0.848	0.095	0	29	Prc1
328	0	1.02449	0.892	0.081	0	29	Cdk1
329	0	0.986154	0.897	0.08	0	29	Spc24
330	0	0.954326	0.848	0.048	0	29	Knl1
331	0	0.951231	0.889	0.038	0	29	Ccna2
332	0	0.950676	0.807	0.027	0	29	Hmmr
333	0	0.949319	0.75	0.039	0	29	Hist1h3c
334	0	0.920867	0.858	0.057	0	29	Cdca3
335	0	0.917263	0.742	0.033	0	29	Aspm
336	0	0.863181	0.716	0.046	0	29	Hist1h2ap
337	0	0.772896	0.853	0.071	0	29	Tacc3
338	0	0.732326	0.606	0.033	0	29	Hist1h2an
339	0	0.711437	0.794	0.054	0	29	Ncapg
340	0	0.70591	0.82	0.047	0	29	Cit
341	0	0.690506	0.747	0.063	0	29	Diaph3
342	0	0.676355	0.75	0.036	0	29	Kif4
343	0	0.675226	0.637	0.037	0	29	Cdc20
344	0	0.671123	0.704	0.036	0	29	Ccnb1
345	0	0.663245	0.747	0.056	0	29	Dlgap5
346	0	0.65363	0.649	0.035	0	29	Fbxo5
347	0	0.61827	0.649	0.018	0	29	Esco2
348	0	0.604481	0.755	0.07	0	29	Asf1b
349	0	0.587351	0.74	0.037	0	29	Kif22
350	0	0.577072	0.735	0.042	0	29	Spc25
351	0	0.575883	0.778	0.068	0	29	Ncapd2
352	0	0.574634	0.719	0.028	0	29	Shcbp1
353	0	0.562976	0.621	0.038	0	29	Cdkn3
354	0	0.542354	0.706	0.035	0	29	Aurkb
355	0	0.535216	0.716	0.049	0	29	Bub1b
356	0	0.533522	0.67	0.041	0	29	Ndc80
357	0	0.526119	0.662	0.024	0	29	Cep55
358	0	0.523715	0.678	0.048	0	29	Rad51
359	0	0.511701	0.562	0.018	0	29	Hist1h2ab
360	8.44694e-301	0.57038	0.709	0.066	1.85689e-296	29	Knstrn
361	7.4563e-296	0.645445	0.745	0.081	1.63912e-291	29	Tk1
362	1.86907e-294	0.874803	0.897	0.145	4.10879e-290	29	Racgap1
363	1.91667e-294	0.800745	0.822	0.108	4.21342e-290	29	Kif20b
364	3.9572e-285	0.672192	0.802	0.101	8.69912e-281	29	Kif23
365	3.57601e-284	0.791428	0.832	0.118	7.86114e-280	29	Kif15
366	3.90278e-262	1.95176	0.956	0.299	8.57947e-258	29	Top2a
367	8.44741e-260	0.559968	0.75	0.098	1.85699e-255	29	Mad2l1
368	4.07193e-256	0.736908	0.747	0.099	8.95133e-252	29	Hist1h4d
369	1.42132e-255	0.807032	0.796	0.121	3.12449e-251	29	Clspn
370	3.19861e-249	0.664089	0.822	0.135	7.0315e-245	29	Ccdc34
371	7.79552e-242	0.777274	0.848	0.159	1.71369e-237	29	Incenp
372	1.68922e-227	0.555898	0.735	0.111	3.71341e-223	29	Arhgap11a
373	2.84616e-221	0.594428	0.76	0.12	6.25671e-217	29	Lockd
374	1.53699e-219	0.572822	0.786	0.131	3.37876e-215	29	Hmgb3
375	6.56876e-215	1.63301	1	0.859	1.44401e-210	29	Hmgb2
376	8.53679e-212	0.858705	0.807	0.166	1.87664e-207	29	Tyms
377	4.15401e-210	1.66827	0.997	0.703	9.13176e-206	29	Tubb5
378	9.98032e-207	0.602632	0.794	0.147	2.19397e-202	29	Cenpw
379	6.32846e-201	0.913686	0.861	0.21	1.39119e-196	29	H2afx
380	4.97608e-195	0.530921	0.822	0.172	1.09389e-190	29	Pmf1
381	7.15311e-194	0.865442	0.876	0.237	1.57247e-189	29	Rrm1
382	1.6364e-193	0.62799	0.781	0.156	3.5973e-189	29	Ncapg2
383	1.18726e-192	0.509001	0.691	0.112	2.60994e-188	29	Uhrf1
384	7.84048e-192	1.58401	0.972	0.625	1.72357e-187	29	Tuba1b
385	2.30449e-187	0.57466	0.822	0.179	5.06596e-183	29	Cmc2
386	5.76687e-186	1.0426	1	0.929	1.26773e-181	29	Hmgb1
387	1.34703e-173	1.12335	0.997	0.912	2.96117e-169	29	H2afz
388	2.67054e-171	1.15568	0.817	0.227	5.87064e-167	29	Hist1h1e
389	2.77553e-170	0.791829	0.817	0.205	6.10145e-166	29	Lig1
390	9.88298e-168	0.987762	0.969	0.49	2.17258e-163	29	Tmpo
391	1.21855e-166	0.873202	1	0.996	2.67875e-162	29	Ptma
392	1.02684e-163	0.679219	0.851	0.235	2.25729e-159	29	Gmnn
393	2.55595e-163	1.09453	0.987	0.633	5.61874e-159	29	Smc4
394	2.85525e-158	0.852221	0.959	0.395	6.2767e-154	29	Hmgn2
395	7.26175e-155	0.624748	0.887	0.26	1.59635e-150	29	Hjurp
396	2.23231e-154	0.89569	0.995	0.766	4.90729e-150	29	Ran
397	4.61779e-151	0.562404	0.755	0.176	1.01513e-146	29	Mcm5
398	8.28069e-149	0.798369	0.894	0.312	1.82034e-144	29	Ezh2
399	1.03598e-148	1.06755	0.99	0.609	2.2774e-144	29	H2afv
400	3.7389e-144	0.793752	0.943	0.402	8.21922e-140	29	Selenoh
401	2.95778e-143	1.05114	0.938	0.423	6.50209e-139	29	Cenpa
402	3.53784e-143	0.598464	0.794	0.207	7.77722e-139	29	Mcm7
403	6.1132e-135	0.816144	0.979	0.602	1.34386e-130	29	Nucks1
404	9.86875e-135	0.621196	0.84	0.266	2.16945e-130	29	Ckap5
405	2.01487e-133	0.782481	0.997	0.812	4.4293e-129	29	Anp32b
406	5.85246e-133	1.063	0.961	0.577	1.28655e-128	29	Tubb4b
407	2.00771e-132	0.80484	0.923	0.378	4.41354e-128	29	Cks2
408	4.77249e-131	0.976837	0.912	0.409	1.04914e-126	29	Dut
409	3.35999e-130	0.547446	0.845	0.263	7.38627e-126	29	Cbx5
410	2.84791e-123	0.517596	0.686	0.171	6.26056e-119	29	Hells
411	9.93499e-122	0.617258	0.997	0.992	2.18401e-117	29	Ppia
412	2.00633e-121	0.798811	0.985	0.742	4.41051e-117	29	Ube2s
413	2.81271e-120	0.762773	0.969	0.487	6.18317e-116	29	Lmnb1
414	8.44405e-118	0.614889	0.899	0.382	1.85626e-113	29	Alyref
415	3.36936e-117	0.719295	0.951	0.53	7.40686e-113	29	Anp32e
416	1.51696e-113	0.832655	0.925	0.468	3.33472e-109	29	Tuba1c
417	1.65145e-108	0.509827	0.892	0.335	3.63039e-104	29	Rangap1
418	1.80553e-106	0.515105	0.768	0.247	3.9691e-102	29	Phgdh
419	2.0646e-105	0.670987	0.954	0.559	4.5386e-101	29	Smc1a
420	5.72144e-102	0.719978	0.982	0.748	1.25774e-97	29	Dek
421	2.34575e-101	0.562758	0.817	0.307	5.15667e-97	29	Dnmt1
422	1.96232e-99	0.612015	0.933	0.482	4.31376e-95	29	Rad21
423	5.09646e-93	0.519151	0.936	0.449	1.12036e-88	29	Banf1
424	5.94394e-92	0.525019	0.992	0.87	1.30666e-87	29	Hint1
425	6.42111e-92	0.589852	0.969	0.59	1.41155e-87	29	Cbx3
426	1.93544e-91	0.925987	0.987	0.837	4.25468e-87	29	Arl6ip1
427	3.33356e-90	0.580682	0.902	0.427	7.32816e-86	29	Dnajc9
428	5.22517e-86	0.814771	0.946	0.6	1.14865e-81	29	Cmtm7
429	1.25418e-85	0.573457	0.93	0.568	2.75707e-81	29	Snrpd1
430	3.71486e-84	0.516699	0.997	0.921	8.16637e-80	29	Clic1
431	3.1275e-81	0.504114	0.933	0.505	6.87518e-77	29	Lsm5
432	1.19736e-78	0.593617	0.99	0.801	2.63216e-74	29	Tagln2
433	1.27679e-78	0.609257	0.959	0.594	2.80676e-74	29	Ranbp1
434	3.2109e-78	0.525649	0.992	0.859	7.05852e-74	29	Txn1
435	1.91776e-77	0.565788	0.979	0.771	4.21582e-73	29	Hnrnpab
436	8.51753e-74	0.556224	0.961	0.703	1.87241e-69	29	Nap1l1
437	2.1204e-71	0.524655	0.946	0.596	4.66127e-67	29	Dbi
438	4.7761e-69	0.643182	0.997	0.901	1.04993e-64	29	Lgals1
439	1.32283e-66	0.520426	0.876	0.468	2.90797e-62	29	Nsd2
440	1.40121e-65	0.58712	0.915	0.551	3.08027e-61	29	Pcna
441	1.20432e-57	0.5082	0.912	0.548	2.64746e-53	29	Atad2
442	6.58307e-51	0.501643	0.572	0.22	1.44716e-46	29	Nrgn
443	4.44713e-39	0.512845	0.961	0.715	9.77613e-35	29	Emp3
444	3.20539e-27	0.518341	0.68	0.374	7.04641e-23	29	Il2ra
445	2.31365e-24	0.507082	0.825	0.536	5.0861e-20	29	Gzmb
446	4.18269e-20	0.724949	0.655	0.418	9.1948e-16	29	Tnfrsf4
447	4.539e-19	0.505865	0.799	0.521	9.97808e-15	29	Ctla4

## Sheet: 145M
	p_val	avg_logFC	pct.1	pct.2	p_val_adj	cluster	gene
1	0	0.79707	0.948	0.73	0	0	Ccl2
2	0	0.774153	0.899	0.579	0	0	Ccl7
3	0	0.755094	0.994	0.856	0	0	Ctsl
4	0	0.637627	0.573	0.24	0	0	Ch25h
5	0	0.587576	0.903	0.608	0	0	Ms4a7
6	0	0.539344	0.868	0.518	0	0	Adam8
7	0	0.507158	0.863	0.519	0	0	Ccnd1
8	8.27311e-298	0.680984	0.826	0.525	1.65057e-293	0	Ccl12
9	6.70663e-286	0.689675	0.724	0.41	1.33804e-281	0	Pf4
10	3.18769e-198	0.526902	0.675	0.425	6.35975e-194	0	Spp1
11	0	1.09606	0.916	0.568	0	1	Ccl8
12	0	0.952849	0.982	0.64	0	1	C1qa
13	0	0.934729	0.984	0.595	0	1	C1qc
14	0	0.930478	0.993	0.735	0	1	Selenop
15	0	0.921564	0.998	0.919	0	1	Apoe
16	0	0.916333	0.662	0.202	0	1	Vcam1
17	0	0.898531	0.978	0.602	0	1	C1qb
18	0	0.794232	0.987	0.809	0	1	H2-Eb1
19	0	0.677455	0.992	0.857	0	1	H2-Aa
20	0	0.637102	0.726	0.316	0	1	Tmem176b
21	0	0.628498	0.998	0.93	0	1	Cd74
22	0	0.621905	0.975	0.691	0	1	Adgre1
23	0	0.616512	0.992	0.854	0	1	H2-Ab1
24	0	0.591235	1	0.968	0	1	Itm2b
25	0	0.578671	0.97	0.632	0	1	Ms4a7
26	0	0.549802	0.795	0.38	0	1	Cd81
27	0	0.536466	0.928	0.533	0	1	Fcgrt
28	0	0.527903	0.927	0.603	0	1	Cd63
29	0	0.525428	0.57	0.138	0	1	Cp
30	0	0.50049	0.732	0.334	0	1	Ighm
31	8.26244e-308	0.506381	0.961	0.593	1.64844e-303	1	Mrc1
32	3.81814e-291	0.548188	0.923	0.639	7.61757e-287	1	Pltp
33	4.72978e-231	0.583904	0.569	0.269	9.43639e-227	1	C4b
34	1.36819e-217	0.665144	0.596	0.306	2.72968e-213	1	Cx3cr1
35	4.45297e-198	0.507644	0.84	0.52	8.88412e-194	1	Cxcl9
36	0	1.2356	0.762	0.157	0	3	Ly6i
37	0	0.969636	0.929	0.488	0	3	Ly6c2
38	0	0.851133	0.926	0.747	0	3	Sod2
39	0	0.804687	0.862	0.399	0	3	Ly6c1
40	0	0.796812	0.987	0.859	0	3	H2-Ab1
41	0	0.784535	0.985	0.862	0	3	H2-Aa
42	0	0.784079	0.859	0.541	0	3	C3
43	0	0.776607	0.81	0.352	0	3	Ass1
44	0	0.767792	0.998	0.928	0	3	Prdx5
45	0	0.674934	0.983	0.815	0	3	H2-Eb1
46	0	0.669866	0.981	0.843	0	3	S100a11
47	0	0.658752	0.956	0.706	0	3	H2-DMb1
48	0	0.612328	0.997	0.932	0	3	Cd74
49	0	0.592054	0.997	0.918	0	3	Cd52
50	0	0.587262	0.69	0.258	0	3	Rnase6
51	0	0.582808	0.989	0.888	0	3	Cybb
52	0	0.545919	0.832	0.426	0	3	Gpr141
53	3.57415e-302	0.555545	0.911	0.731	7.13079e-298	3	Syngr2
54	1.03932e-300	1.42493	0.639	0.292	2.07355e-296	3	Ccl5
55	2.24243e-294	1.02348	0.84	0.529	4.47388e-290	3	Cxcl9
56	5.27509e-283	0.726429	0.972	0.839	1.05243e-278	3	AW112010
57	3.27792e-269	0.517673	0.957	0.731	6.53979e-265	3	Plac8
58	2.34472e-268	0.501916	0.795	0.502	4.67795e-264	3	Slamf8
59	2.01169e-265	0.831893	0.887	0.668	4.01353e-261	3	Ly6a
60	2.21284e-258	0.708931	0.94	0.765	4.41484e-254	3	Ccrl2
61	2.28507e-257	0.718586	0.841	0.526	4.55894e-253	3	Ptgs2
62	1.28689e-252	0.70972	0.769	0.466	2.56747e-248	3	Malt1
63	5.2838e-243	0.713497	0.845	0.601	1.05417e-238	3	Tnfaip2
64	7.30593e-241	0.517081	0.715	0.394	1.45761e-236	3	Traf1
65	2.72189e-236	0.569314	0.915	0.701	5.43044e-232	3	Gbp4
66	1.48537e-221	0.636098	0.976	0.79	2.96347e-217	3	Il1b
67	1.69377e-212	0.523343	0.887	0.662	3.37924e-208	3	Gbp2
68	1.43877e-191	0.609453	0.744	0.449	2.8705e-187	3	Clec4e
69	5.74366e-187	0.515402	0.788	0.532	1.14592e-182	3	Fam26f
70	5.41781e-177	0.575327	0.806	0.585	1.08091e-172	3	Gadd45b
71	2.10458e-176	0.557185	0.602	0.329	4.19884e-172	3	Upp1
72	6.84409e-169	0.517699	0.706	0.477	1.36547e-164	3	Fpr2
73	0	2.17472	0.892	0.335	0	5	Thbs1
74	0	1.50211	0.625	0.106	0	5	Vcan
75	0	1.46045	0.966	0.739	0	5	Plac8
76	0	1.36565	0.692	0.193	0	5	Ifitm6
77	0	1.33033	0.999	0.926	0	5	Srgn
78	0	1.26679	0.754	0.238	0	5	Fn1
79	0	1.22967	0.907	0.466	0	5	Cytip
80	0	1.17066	0.556	0.092	0	5	Hp
81	0	1.13039	0.977	0.79	0	5	S100a4
82	0	1.1116	0.963	0.673	0	5	Plaur
83	0	1.11102	0.823	0.475	0	5	Smox
84	0	1.09975	0.994	0.854	0	5	Anxa2
85	0	1.009	0.991	0.846	0	5	S100a11
86	0	0.96392	0.919	0.505	0	5	Ly6c2
87	0	0.940579	0.661	0.192	0	5	F10
88	0	0.939424	0.88	0.444	0	5	Clec4e
89	0	0.934558	0.78	0.349	0	5	Ltb4r1
90	0	0.892171	0.999	0.916	0	5	S100a6
91	0	0.888089	0.832	0.44	0	5	Gpr141
92	0	0.877711	0.99	0.851	0	5	Emilin2
93	0	0.870643	0.575	0.122	0	5	Sell
94	0	0.86979	0.997	0.934	0	5	Btg1
95	0	0.86092	0.99	0.882	0	5	S100a10
96	0	0.843253	0.716	0.202	0	5	Mcemp1
97	0	0.84291	0.882	0.466	0	5	Lsp1
98	0	0.830438	0.786	0.351	0	5	Napsa
99	0	0.816302	0.959	0.809	0	5	Cd44
100	0	0.799412	0.999	0.944	0	5	Cebpb
101	0	0.788049	0.94	0.662	0	5	Emb
102	0	0.787156	0.963	0.785	0	5	Diaph1
103	0	0.752913	0.672	0.32	0	5	Tes
104	0	0.748577	0.909	0.682	0	5	Jarid2
105	0	0.723805	0.626	0.254	0	5	Uck2
106	0	0.71911	1	0.972	0	5	Vim
107	0	0.707804	0.989	0.889	0	5	Cd53
108	0	0.69587	0.562	0.188	0	5	Trem1
109	0	0.677696	1	0.985	0	5	Actg1
110	0	0.67752	0.74	0.389	0	5	Il13ra1
111	0	0.657139	0.926	0.746	0	5	Lrrfip1
112	0	0.653383	0.621	0.177	0	5	B3gnt5
113	0	0.647029	0.705	0.318	0	5	Mefv
114	0	0.630594	0.996	0.966	0	5	Ifitm3
115	0	0.626709	0.999	0.94	0	5	Lgals3
116	0	0.624155	0.515	0.075	0	5	Plcb1
117	0	0.584799	1	0.979	0	5	H3f3b
118	2.8516e-297	0.75726	0.963	0.693	5.68922e-293	5	Ccr2
119	1.15871e-296	0.608205	0.959	0.843	2.31173e-292	5	Rbms1
120	1.47447e-295	0.696888	0.984	0.864	2.94171e-291	5	Ahnak
121	1.10679e-294	0.653612	0.543	0.202	2.20815e-290	5	Gpat3
122	4.37101e-290	0.636409	0.939	0.802	8.7206e-286	5	Spag9
123	3.51454e-287	0.733268	0.92	0.747	7.01187e-283	5	Csf2rb
124	1.36803e-283	0.755236	0.928	0.744	2.72936e-279	5	Ccr1
125	5.31168e-281	0.577852	0.983	0.887	1.05973e-276	5	Pim1
126	1.2879e-280	0.568771	0.912	0.7	2.56949e-276	5	Fosl2
127	4.25066e-280	0.65626	0.613	0.268	8.4805e-276	5	Hopx
128	1.07294e-278	0.535364	0.985	0.91	2.14062e-274	5	Fam49b
129	9.90407e-276	0.65213	0.791	0.544	1.97596e-271	5	Atp11b
130	1.78952e-274	0.535029	0.655	0.247	3.57027e-270	5	F13a1
131	1.00655e-273	0.801885	0.821	0.42	2.00818e-269	5	Ly6c1
132	4.1242e-273	0.892206	0.872	0.643	8.22819e-269	5	Mxd1
133	5.26838e-268	0.692364	0.831	0.606	1.05109e-263	5	Prdx6
134	2.02895e-266	0.505511	0.998	0.947	4.04796e-262	5	Mcl1
135	1.51191e-264	0.88315	0.958	0.9	3.01641e-260	5	Samhd1
136	6.10214e-262	0.830872	0.754	0.465	1.21744e-257	5	Ifi209
137	9.36139e-261	0.749449	0.917	0.797	1.86769e-256	5	Msrb1
138	3.004e-260	0.632539	0.877	0.702	5.99328e-256	5	Kdm7a
139	3.26353e-254	0.591694	0.693	0.396	6.51107e-250	5	Rara
140	8.07776e-254	0.876307	0.977	0.797	1.61159e-249	5	Il1b
141	6.76529e-252	0.603418	0.963	0.871	1.34974e-247	5	Tpd52
142	8.30169e-248	0.570494	0.881	0.626	1.65627e-243	5	Nfil3
143	1.33018e-246	0.513202	0.963	0.878	2.65384e-242	5	Chmp4b
144	4.55725e-245	0.753499	0.852	0.561	9.09217e-241	5	Clec4d
145	1.5052e-243	0.592201	0.778	0.536	3.00302e-239	5	Fem1c
146	2.15196e-243	0.680425	0.627	0.303	4.29338e-239	5	Tspan13
147	1.0982e-241	0.62592	0.771	0.491	2.19102e-237	5	Gpr35
148	2.17266e-234	0.725342	0.814	0.549	4.33467e-230	5	Slc16a3
149	1.74169e-226	0.667767	0.83	0.624	3.47485e-222	5	Chd7
150	5.10031e-224	0.674633	0.525	0.212	1.01756e-219	5	Slc7a11
151	6.42323e-217	0.602519	0.938	0.838	1.2815e-212	5	Rnh1
152	1.29656e-214	0.571919	0.778	0.572	2.58676e-210	5	Crtc3
153	9.91687e-212	0.504406	0.583	0.286	1.97851e-207	5	Glipr2
154	1.34449e-210	0.969619	0.818	0.652	2.68239e-206	5	Slfn5
155	1.08993e-207	0.715468	0.961	0.866	2.17452e-203	5	Cd14
156	6.61856e-206	0.649154	0.826	0.624	1.32047e-201	5	Runx3
157	5.44495e-204	0.705444	0.918	0.824	1.08632e-199	5	Mndal
158	2.58671e-199	0.60391	0.864	0.706	5.16074e-195	5	Zyx
159	2.27106e-197	0.561148	0.613	0.331	4.53099e-193	5	Cd80
160	1.32723e-193	0.52475	0.902	0.73	2.64796e-189	5	Kdm6b
161	6.29303e-191	0.542979	0.917	0.796	1.25552e-186	5	Hif1a
162	5.33085e-189	0.62759	0.815	0.585	1.06356e-184	5	Arg2
163	6.51089e-189	0.694858	0.756	0.528	1.29899e-184	5	Slc2a1
164	3.61997e-187	0.52165	0.99	0.944	7.2222e-183	5	Ifitm2
165	1.108e-186	0.692908	0.97	0.912	2.21057e-182	5	Crip1
166	6.03026e-180	0.674087	0.814	0.644	1.2031e-175	5	Tiparp
167	1.23205e-176	0.66503	0.902	0.82	2.45807e-172	5	Ifi204
168	1.08687e-174	0.550648	0.676	0.436	2.16842e-170	5	Ldlr
169	1.01507e-173	0.600814	0.813	0.662	2.02516e-169	5	Gda
170	1.55735e-172	0.551733	0.828	0.681	3.10708e-168	5	Pfkp
171	1.89243e-171	0.624363	0.955	0.927	3.7756e-167	5	Ifi27l2a
172	8.37391e-170	0.506056	0.875	0.732	1.67068e-165	5	Card19
173	2.66781e-168	0.576445	0.764	0.565	5.32255e-164	5	Slfn1
174	2.9886e-167	0.616427	0.938	0.82	5.96256e-163	5	Ms4a4c
175	8.21517e-167	0.516652	0.824	0.698	1.63901e-162	5	Slk
176	2.24896e-163	0.504015	0.899	0.827	4.48691e-159	5	Tgfb1
177	4.75215e-159	0.518753	0.647	0.421	9.48102e-155	5	Crem
178	3.85662e-158	0.734376	0.747	0.516	7.69433e-154	5	Nr4a2
179	1.11305e-155	0.626921	0.681	0.466	2.22064e-151	5	Lmnb1
180	2.07077e-153	0.637999	0.651	0.432	4.1314e-149	5	Mxi1
181	6.48336e-152	0.522924	0.772	0.591	1.2935e-147	5	Bcl2l11
182	3.62029e-146	0.596716	0.71	0.553	7.22283e-142	5	Ifi211
183	1.2538e-143	0.748606	0.8	0.631	2.50146e-139	5	Osm
184	3.55717e-142	0.539182	0.904	0.859	7.09691e-138	5	Taldo1
185	1.49703e-137	0.559163	0.835	0.653	2.98672e-133	5	Emp1
186	1.36385e-128	0.538491	0.912	0.763	2.72102e-124	5	Ccl9
187	2.36046e-125	0.648039	0.832	0.752	4.70936e-121	5	Ifi203
188	2.26495e-120	0.84083	0.757	0.547	4.51881e-116	5	Ptgs2
189	1.17584e-119	0.506352	0.795	0.705	2.34591e-115	5	Trim30a
190	1.31322e-119	0.627663	0.773	0.577	2.62e-115	5	Vegfa
191	1.01748e-114	0.703526	0.549	0.352	2.02998e-110	5	Errfi1
192	3.98334e-110	0.761843	0.844	0.736	7.94716e-106	5	Isg15
193	5.64258e-105	1.0228	0.586	0.401	1.12575e-100	5	Hilpda
194	1.01982e-100	0.557397	0.641	0.515	2.03464e-96	5	Havcr2
195	1.05628e-100	0.593196	0.792	0.711	2.10738e-96	5	Ifi44
196	3.0413e-96	0.623011	0.527	0.336	6.0677e-92	5	Slfn4
197	6.06211e-85	0.61581	0.618	0.509	1.20945e-80	5	Mgst1
198	2.29785e-72	0.65798	0.581	0.478	4.58445e-68	5	Ero1l
199	1.08874e-45	0.510748	0.715	0.715	2.17214e-41	5	Ifi47
200	6.17123e-14	0.730228	0.745	0.742	1.23122e-09	5	Cxcl2
201	3.56011e-238	0.612537	0.998	0.999	7.10277e-234	10	Tmsb4x
202	8.05435e-173	0.506506	0.979	0.993	1.60692e-168	10	Rplp1
203	2.36778e-138	0.568172	0.948	0.983	4.72395e-134	10	Ppia
204	1.76669e-101	0.572627	0.927	0.961	3.52473e-97	10	Lgals1
205	7.53709e-97	0.579338	0.878	0.979	1.50373e-92	10	Rps26
206	1.38078e-89	1.4638	0.726	0.616	2.75479e-85	10	Ccl8
207	1.95641e-73	0.57891	0.84	0.648	3.90323e-69	10	C1qb
208	2.13445e-72	0.629063	0.827	0.922	4.25844e-68	10	Aif1
209	6.55788e-72	1.14077	0.74	0.867	1.30836e-67	10	AY036118
210	1.35492e-65	0.611171	0.783	0.948	2.70321e-61	10	Prdx1
211	1.16303e-43	0.501469	0.785	0.951	2.32035e-39	10	Txn1
212	1.35217e-41	0.584516	0.707	0.918	2.69772e-37	10	Hint1
213	1.86888e-31	0.578758	0.684	0.921	3.72861e-27	10	Cox5a
214	1.60724e-16	0.528036	0.319	0.653	3.2066e-12	10	Mrpl42
215	1.53342e-15	0.564052	0.306	0.596	3.05932e-11	10	Tubb4b
216	3.08309e-15	0.662752	0.413	0.816	6.15108e-11	10	Hmgb2
217	5.02504e-15	0.729026	0.567	0.607	1.00255e-10	10	Ccl12
218	3.04998e-11	0.585405	0.658	0.897	6.08502e-07	10	Tuba1b
219	7.94641e-07	0.526335	0.374	0.614	0.0158539	10	Timp2
220	2.06558e-05	0.554542	0.312	0.526	0.412103	10	Hmgn1
221	2.66186e-05	0.617615	0.421	0.76	0.531068	10	Ranbp1
222	0.000115033	0.654626	0.58	0.839	1	10	Tubb5
223	0.00236507	1.15349	0.551	0.759	1	10	Wfdc17
224	0	2.32084	0.7	0.134	0	13	Mmp12
225	0	1.62278	0.881	0.235	0	13	Il7r
226	0	1.33652	0.999	0.943	0	13	Lgals3
227	0	0.841993	0.702	0.177	0	13	Lhfpl2
228	6.80982e-307	0.707463	0.669	0.185	1.35863e-302	13	Fam20c
229	2.38126e-297	1.4748	0.994	0.886	4.75085e-293	13	Ctsl
230	3.38253e-268	2.16166	0.814	0.405	6.74849e-264	13	Fabp5
231	1.1117e-261	0.985823	1	0.997	2.21796e-257	13	Fth1
232	2.53903e-260	0.885172	0.995	0.921	5.06563e-256	13	Aldoa
233	2.73862e-247	1.09526	0.939	0.571	5.46382e-243	13	Clec4d
234	1.2901e-245	0.757759	1	0.99	2.57388e-241	13	Ftl1
235	1.11153e-234	0.812377	0.673	0.22	2.21762e-230	13	Pdpn
236	8.71201e-231	0.850562	0.992	0.91	1.73813e-226	13	Cstb
237	1.23769e-226	1.73156	0.649	0.223	2.46931e-222	13	Arg1
238	1.17084e-217	1.48771	0.792	0.399	2.33594e-213	13	Hilpda
239	6.54805e-201	1.23867	0.89	0.549	1.3064e-196	13	Ndrg1
240	1.22629e-199	1.10669	0.965	0.824	2.44657e-195	13	Plin2
241	2.5951e-198	0.792732	0.986	0.88	5.17748e-194	13	Tpi1
242	4.09906e-194	0.845247	0.921	0.593	8.17803e-190	13	Adam8
243	1.04986e-193	1.59011	0.88	0.547	2.09457e-189	13	Hmox1
244	8.83549e-179	1.02893	0.804	0.455	1.76277e-174	13	Bnip3
245	3.64984e-178	0.745271	0.946	0.735	7.28179e-174	13	Card19
246	3.01231e-177	0.579322	1	0.947	6.00986e-173	13	Pkm
247	1.77531e-176	0.661695	0.984	0.893	3.54191e-172	13	Cd68
248	4.67003e-175	0.709307	0.985	0.878	9.31719e-171	13	Mif
249	8.26308e-175	0.818008	0.619	0.218	1.64857e-170	13	F10
250	7.07456e-174	0.711108	1	0.97	1.41144e-169	13	Gapdh
251	6.01189e-172	0.632238	0.998	0.974	1.19943e-167	13	Vim
252	2.70497e-168	0.723268	0.718	0.368	5.39668e-164	13	Fnip2
253	6.57379e-166	0.703782	0.982	0.884	1.31154e-161	13	Eno1
254	2.18145e-163	0.652639	0.94	0.698	4.3522e-159	13	Tmem189
255	7.0903e-160	0.746347	0.98	0.885	1.41459e-155	13	Ctsd
256	6.44577e-156	1.50009	0.508	0.171	1.286e-151	13	Inhba
257	2.17575e-155	0.963101	0.832	0.535	4.34084e-151	13	Slc2a1
258	6.61293e-155	0.631143	0.992	0.923	1.31934e-150	13	Ldha
259	1.12744e-154	1.15963	0.78	0.473	2.24936e-150	13	Ero1l
260	3.68713e-154	0.792178	0.969	0.871	7.35619e-150	13	Pgk1
261	2.61499e-152	0.533647	0.676	0.329	5.21716e-148	13	Vat1
262	3.2929e-150	0.676386	0.868	0.595	6.56966e-146	13	Osbpl8
263	9.59677e-148	0.611007	0.984	0.886	1.91465e-143	13	Pgam1
264	3.00035e-144	0.783209	0.974	0.834	5.986e-140	13	Basp1
265	2.46246e-143	0.699334	0.951	0.656	4.91284e-139	13	Emp1
266	6.58378e-143	0.672559	0.767	0.403	1.31353e-138	13	Hal
267	4.68024e-140	0.609841	0.999	0.962	9.33754e-136	13	Npc2
268	5.19081e-139	0.611	0.964	0.842	1.03562e-134	13	Rnh1
269	4.45297e-131	0.580246	0.999	0.957	8.88413e-127	13	Ctsb
270	8.41962e-131	0.57827	0.817	0.56	1.6798e-126	13	Gla
271	1.70001e-130	0.528996	0.986	0.885	3.3917e-126	13	Capg
272	6.23371e-126	0.655663	0.882	0.705	1.24369e-121	13	Anxa1
273	1.49499e-123	0.607109	0.696	0.357	2.98266e-119	13	Cd9
274	1.18175e-121	0.557928	0.966	0.863	2.3577e-117	13	Anxa2
275	8.61543e-121	0.542049	0.958	0.852	1.71886e-116	13	Bsg
276	2.50924e-118	0.604269	0.934	0.753	5.00619e-114	13	Ninj1
277	4.75826e-114	0.527604	0.872	0.699	9.49321e-110	13	Soat1
278	3.18918e-108	0.531319	0.801	0.584	6.36274e-104	13	Atp6v1c1
279	4.87695e-106	0.566149	0.969	0.876	9.73001e-102	13	Gpi1
280	3.63028e-105	0.56493	0.72	0.447	7.24277e-101	13	Mtss1
281	1.08261e-104	0.514329	0.833	0.629	2.15991e-100	13	Bnip3l
282	1.90032e-103	0.531051	0.982	0.87	3.79134e-99	13	Ahnak
283	2.40269e-103	0.68034	0.951	0.85	4.79361e-99	13	P4hb
284	3.99137e-103	0.561002	0.86	0.594	7.96319e-99	13	Arg2
285	1.0948e-102	0.724224	0.94	0.853	2.18423e-98	13	Esd
286	3.17247e-102	0.60449	0.875	0.581	6.3294e-98	13	Vegfa
287	5.28586e-100	0.539369	0.891	0.718	1.05458e-95	13	Grina
288	2.67273e-98	0.746056	0.905	0.695	5.33237e-94	13	Rgs1
289	4.8323e-98	0.625995	0.953	0.806	9.64093e-94	13	Id2
290	1.96172e-94	0.520397	0.898	0.744	3.91382e-90	13	Eif4ebp1
291	5.28659e-92	0.536786	0.749	0.503	1.05473e-87	13	Por
292	3.79245e-91	0.507878	0.738	0.518	7.56632e-87	13	Egln1
293	1.58179e-88	0.652933	0.875	0.644	3.15584e-84	13	Il1rn
294	2.98718e-87	0.946328	0.858	0.671	5.95973e-83	13	Mt1
295	5.69223e-87	1.029	0.781	0.62	1.13566e-82	13	Prdx6
296	1.01477e-82	0.503119	0.577	0.339	2.02457e-78	13	Gpr137b
297	1.35851e-79	0.586156	0.693	0.441	2.71036e-75	13	Mxi1
298	1.53101e-76	0.529832	0.78	0.569	3.05452e-72	13	Mdm2
299	9.55302e-72	0.706793	0.729	0.516	1.90592e-67	13	Plk2
300	1.92339e-69	0.50051	0.787	0.634	3.83736e-65	13	Cd300lf
301	2.66826e-68	0.51512	0.754	0.547	5.32344e-64	13	Rgl1
302	1.01298e-65	0.550376	0.865	0.709	2.021e-61	13	Cd274
303	2.64549e-63	0.641913	0.505	0.281	5.27801e-59	13	Cd36
304	1.65201e-62	0.520294	0.82	0.686	3.29592e-58	13	Higd1a
305	4.08104e-59	0.612244	0.873	0.773	8.14208e-55	13	Ccl9
306	5.92297e-52	0.672807	0.87	0.735	1.18169e-47	13	Cxcl2
307	5.83636e-47	1.14675	0.649	0.484	1.16441e-42	13	Pf4
308	2.81265e-45	0.659509	0.864	0.811	5.61152e-41	13	Ccl6
309	5.66683e-35	0.79255	0.635	0.483	1.13059e-30	13	Spp1
310	1.01543e-10	0.53262	0.957	0.935	2.02589e-06	13	Prdx1
311	3.70818e-192	2.06026	0.991	0.998	7.39819e-188	16	Gm42418
312	9.76414e-138	0.962637	0.935	0.965	1.94804e-133	16	mt-Co2
313	7.91226e-133	0.907953	0.947	0.966	1.57858e-128	16	mt-Co1
314	6.72198e-116	0.97906	0.955	0.973	1.3411e-111	16	mt-Atp6
315	2.58863e-110	0.899978	0.957	0.973	5.16458e-106	16	mt-Co3
316	1.45042e-109	0.990905	0.839	0.936	2.89373e-105	16	mt-Nd2
317	6.23827e-103	0.920879	0.85	0.944	1.2446e-98	16	mt-Nd4
318	1.23352e-96	0.863015	0.846	0.942	2.46099e-92	16	mt-Nd1
319	1.49235e-92	0.901195	0.866	0.953	2.97739e-88	16	mt-Cytb
320	1.22241e-82	1.14588	0.957	0.958	2.43884e-78	16	Malat1
321	3.33318e-46	0.968686	0.749	0.901	6.65003e-42	16	Xist
322	8.7807e-37	0.825905	0.671	0.849	1.75184e-32	16	mt-Nd3
323	9.09398e-32	0.755018	0.657	0.847	1.81434e-27	16	mt-Nd5
324	1.38737e-27	0.59745	0.722	0.865	2.76795e-23	16	AY036118
325	1.18673e-19	1.2039	0.53	0.594	2.36765e-15	16	Lars2
326	8.01388e-16	0.556513	0.27	0.518	1.59885e-11	16	Malt1
327	1.6418e-15	0.597228	0.762	0.932	3.27556e-11	16	Zeb2
328	4.65973e-14	0.651346	0.449	0.8	9.29663e-10	16	Stk17b
329	9.3225e-13	0.797859	0.688	0.88	1.85993e-08	16	Neat1
330	4.0846e-12	2.97629	0.527	0.652	8.14919e-08	16	Gm26917
331	4.89319e-11	0.532173	0.36	0.666	9.7624e-07	16	Nsd3
332	2.56488e-10	0.571959	0.324	0.592	5.11719e-06	16	Phf20l1
333	1.80316e-08	0.768425	0.649	0.882	0.000359748	16	Ccnl1
334	1.42302e-07	0.532806	0.36	0.632	0.00283907	16	Prpf4b
335	3.508e-05	0.607256	0.439	0.713	0.699881	16	Tnfaip3
336	4.30703e-05	0.566141	0.383	0.641	0.859295	16	Ddx17
337	5.76735e-05	0.50925	0.407	0.675	1	16	Dock10
338	7.48637e-05	0.555277	0.427	0.677	1	16	Mxd1
339	9.87894e-05	0.535711	0.346	0.563	1	16	AC149090.1
340	0.000139229	0.610303	0.679	0.91	1	16	Lilr4b
341	0.00030103	0.596765	0.627	0.889	1	16	Son
342	0.000542711	0.50985	0.638	0.91	1	16	Rbm39
343	0.00120597	0.646728	0.408	0.658	1	16	Neurl3
344	0.00170442	0.609869	0.466	0.767	1	16	Tra2a
345	0.00223696	0.556254	0.373	0.601	1	16	Hnrnph1
346	0.00346789	0.579424	0.591	0.847	1	16	Mbnl1
347	0.00347562	0.538829	0.524	0.829	1	16	Spag9
348	0	1.37361	0.673	0.015	0	18	Ace
349	0	1.0904	0.883	0.312	0	18	Tspan13
350	0	1.08728	0.813	0.251	0	18	Grk3
351	0	1.05919	0.677	0.04	0	18	Adgre4
352	0	0.9853	0.637	0.074	0	18	Treml4
353	0	0.665429	0.53	0.083	0	18	Cd244
354	9.91476e-306	1.31658	0.97	0.49	1.97809e-301	18	Cytip
355	8.06003e-280	1.13239	0.944	0.58	1.60806e-275	18	Cd300a
356	6.41793e-274	1.19377	0.919	0.481	1.28044e-269	18	Adgre5
357	5.95629e-270	0.973212	0.999	0.914	1.18834e-265	18	Ptprc
358	1.59328e-246	1.07594	0.861	0.374	3.17875e-242	18	Napsa
359	9.04879e-243	0.9716	0.773	0.297	1.80532e-238	18	Pmaip1
360	2.8215e-238	1.15096	0.927	0.583	5.62917e-234	18	Itga4
361	6.82484e-231	1.2269	0.919	0.645	1.36162e-226	18	Gngt2
362	2.75469e-211	1.05825	0.85	0.457	5.49588e-207	18	Itgal
363	1.49682e-209	0.653645	0.601	0.173	2.98631e-205	18	Sorl1
364	2.66956e-208	1.01195	0.881	0.462	5.32603e-204	18	Gpr141
365	5.06982e-207	1.07937	0.997	0.923	1.01148e-202	18	Sat1
366	1.03224e-205	1.33781	0.964	0.753	2.05942e-201	18	Plac8
367	1.97024e-203	0.701021	0.551	0.151	3.93082e-199	18	Itgax
368	1.31647e-201	0.646537	0.553	0.153	2.6265e-197	18	Zfyve9
369	1.30264e-199	0.823974	0.806	0.388	2.59889e-195	18	Fgr
370	4.49131e-191	0.710184	0.997	0.926	8.96061e-187	18	Coro1a
371	1.37677e-189	0.927353	0.959	0.803	2.7468e-185	18	Msrb1
372	3.55095e-188	0.651095	0.616	0.203	7.0845e-184	18	Nedd9
373	1.61915e-173	0.759652	0.763	0.38	3.23037e-169	18	Fam49a
374	1.17473e-172	0.817159	0.944	0.838	2.34371e-168	18	Gm2a
375	2.09679e-171	0.707221	0.96	0.855	4.1833e-167	18	Rap1a
376	5.58014e-171	0.787671	0.554	0.172	1.11329e-166	18	Gcnt2
377	2.47929e-168	0.987383	0.927	0.729	4.94643e-164	18	Rel
378	1.00281e-164	0.851295	0.936	0.753	2.0007e-160	18	Ifngr1
379	2.04499e-162	0.852532	0.997	0.902	4.07996e-158	18	Samhd1
380	6.55795e-161	0.887855	0.624	0.227	1.30838e-156	18	Ifitm6
381	1.18195e-160	0.953932	0.796	0.415	2.35811e-156	18	Stap1
382	1.40653e-158	0.798906	0.997	0.938	2.80617e-154	18	Btg1
383	5.22528e-157	0.727138	0.95	0.738	1.0425e-152	18	Kdm6b
384	1.77599e-153	0.93387	0.935	0.658	3.54328e-149	18	Nr4a1
385	1.42738e-148	0.84697	0.689	0.341	2.84777e-144	18	Gpcpd1
386	1.36888e-145	0.726828	0.961	0.813	2.73106e-141	18	Ptpn1
387	3.19264e-145	0.662467	0.997	0.93	6.36963e-141	18	Srgn
388	2.92288e-144	0.612749	0.964	0.859	5.83144e-140	18	Taldo1
389	1.52226e-142	0.743522	1	0.948	3.03707e-138	18	Cebpb
390	1.60369e-141	0.733776	0.936	0.777	3.19952e-137	18	Stk17b
391	3.73315e-136	0.852481	0.825	0.494	7.44801e-132	18	Lsp1
392	5.33033e-129	0.531594	0.554	0.221	1.06345e-124	18	I830077J02Rik
393	3.05027e-128	0.734129	0.941	0.828	6.0856e-124	18	Zfand5
394	4.08603e-128	0.609398	0.609	0.257	8.15203e-124	18	Ltb
395	3.19182e-127	0.743235	0.868	0.684	6.36799e-123	18	Kpna4
396	6.82822e-127	0.820211	0.991	0.807	1.3623e-122	18	Il1b
397	1.00945e-123	0.658792	0.969	0.859	2.01396e-119	18	Rnf149
398	2.16063e-123	0.750328	0.79	0.507	4.31067e-119	18	Filip1l
399	6.19575e-123	0.814663	0.684	0.376	1.23611e-118	18	Cd300ld
400	6.81109e-122	0.587373	0.93	0.83	1.35888e-117	18	Tgfb1
401	2.69964e-119	0.636907	0.647	0.301	5.38604e-115	18	Rnase6
402	6.04154e-116	0.568053	0.951	0.878	1.20535e-111	18	Tpd52
403	8.616e-116	0.507483	0.959	0.876	1.71898e-111	18	Ptp4a2
404	4.39249e-115	0.665425	0.932	0.815	8.76345e-111	18	Mycbp2
405	1.0984e-112	0.698634	0.618	0.321	2.19142e-108	18	Stk10
406	2.18991e-110	0.612778	0.981	0.905	4.36909e-106	18	Msn
407	6.05936e-110	0.654274	0.841	0.651	1.2089e-105	18	Ikbkb
408	1.03007e-107	0.553059	0.639	0.339	2.0551e-103	18	Abi3
409	2.19696e-105	0.549226	0.982	0.893	4.38315e-101	18	Pim1
410	4.1564e-105	0.597242	0.97	0.872	8.29243e-101	18	Jund
411	4.7626e-105	0.535133	0.991	0.897	9.50186e-101	18	Cybb
412	1.09903e-104	0.573846	0.739	0.444	2.19268e-100	18	Gpr132
413	3.04645e-103	0.703141	0.892	0.729	6.07797e-99	18	Cdk2ap2
414	8.05264e-103	0.871847	0.701	0.447	1.60658e-98	18	Samsn1
415	1.29583e-102	0.639094	0.867	0.648	2.58531e-98	18	Dennd4a
416	4.44987e-102	0.673065	0.91	0.693	8.87793e-98	18	Plaur
417	1.61458e-101	0.553618	0.73	0.48	3.22125e-97	18	Stk24
418	4.85156e-99	0.541966	0.729	0.496	9.67935e-95	18	Bin2
419	1.32068e-98	0.600328	0.979	0.842	2.63488e-94	18	Btg2
420	1.19752e-97	0.659279	0.68	0.436	2.38918e-93	18	Tmem131
421	4.58672e-96	0.58421	0.738	0.515	9.15096e-92	18	Nfam1
422	1.48948e-93	0.920169	0.741	0.493	2.97167e-89	18	Pou2f2
423	1.66531e-93	0.558502	0.905	0.757	3.32245e-89	18	Tmed5
424	1.11132e-92	0.633864	0.769	0.558	2.2172e-88	18	Tet2
425	5.22601e-92	0.575226	0.812	0.605	1.04264e-87	18	Tnfrsf1b
426	1.81027e-91	0.643588	0.801	0.561	3.61168e-87	18	Ptafr
427	2.43785e-91	0.531011	0.785	0.611	4.86375e-87	18	Pip4k2a
428	2.525e-91	0.55685	0.961	0.841	5.03763e-87	18	Ier5
429	1.24822e-88	0.508607	0.917	0.788	2.49033e-84	18	Klf13
430	3.06221e-87	0.506221	0.849	0.712	6.10942e-83	18	Syk
431	1.3086e-86	0.62318	0.726	0.455	2.61079e-82	18	Cxcr4
432	1.95622e-86	0.59569	0.813	0.54	3.90285e-82	18	Dusp5
433	1.09081e-85	0.655546	0.899	0.749	2.17628e-81	18	Cd83
434	3.35635e-82	0.670495	0.818	0.614	6.69625e-78	18	Trf
435	8.24722e-82	0.528587	0.883	0.759	1.6454e-77	18	Csf2rb
436	1.54709e-80	0.580176	0.738	0.514	3.0866e-76	18	Cdkn1b
437	5.2065e-80	0.547914	0.662	0.429	1.03875e-75	18	Ankrd44
438	5.27986e-80	0.668791	0.729	0.45	1.05338e-75	18	Dusp2
439	1.07253e-78	0.521558	0.846	0.644	2.13981e-74	18	Nfil3
440	1.28179e-78	0.506031	0.804	0.668	2.5573e-74	18	Tnfrsf1a
441	1.36429e-78	0.625744	0.889	0.728	2.72189e-74	18	Irf1
442	4.05491e-77	0.676013	0.799	0.638	8.08995e-73	18	Runx3
443	7.64694e-75	0.648994	0.661	0.461	1.52564e-70	18	Myo1g
444	2.17558e-74	0.546334	0.607	0.366	4.3405e-70	18	Lpar6
445	4.69514e-71	0.566199	0.636	0.387	9.36727e-67	18	Arl5c
446	1.00286e-68	0.581515	0.708	0.544	2.0008e-64	18	Klf3
447	3.08605e-67	0.507369	0.644	0.44	6.15697e-63	18	Asap1
448	2.38836e-66	0.573166	0.604	0.4	4.76502e-62	18	Il17ra
449	8.95667e-65	0.5019	0.846	0.737	1.78694e-60	18	Stat3
450	6.75727e-64	0.508755	0.55	0.296	1.34814e-59	18	Bhlhe40
451	6.73404e-63	0.504983	0.813	0.684	1.34351e-58	18	Bach1
452	8.02211e-62	0.607725	0.759	0.638	1.60049e-57	18	Ccdc88a
453	6.45688e-61	0.501108	0.732	0.557	1.28821e-56	18	9930111J21Rik2
454	4.46325e-59	0.548942	0.711	0.562	8.90464e-55	18	Ezr
455	1.63318e-56	0.626986	0.807	0.626	3.25836e-52	18	Tnfaip2
456	8.50797e-56	0.657805	0.633	0.428	1.69742e-51	18	Traf1
457	1.54042e-55	0.574323	0.969	0.868	3.0733e-51	18	Neat1
458	1.48399e-46	0.507121	0.942	0.834	2.96071e-42	18	Atf3
459	1.31316e-44	0.525969	0.779	0.661	2.61989e-40	18	Mxd1
460	3.05443e-40	0.569353	0.717	0.631	6.09389e-36	18	Smc6
461	0	2.20116	0.979	0.082	0	22	Hist1h1b
462	0	2.14699	0.994	0.196	0	22	Top2a
463	0	2.03477	0.989	0.098	0	22	Hist1h2ap
464	0	1.96014	0.97	0.127	0	22	Hist1h2ae
465	0	1.95281	0.996	0.211	0	22	Mki67
466	0	1.57883	0.991	0.139	0	22	Pclaf
467	0	1.47377	0.998	0.816	0	22	Tubb5
468	0	1.39654	0.981	0.31	0	22	Hist1h1e
469	0	1.34169	0.989	0.118	0	22	Birc5
470	0	1.32166	0.987	0.167	0	22	Stmn1
471	0	1.29	0.998	0.422	0	22	Smc4
472	0	1.23564	0.994	0.228	0	22	Smc2
473	0	1.22048	0.97	0.069	0	22	Prc1
474	0	1.1874	0.945	0.134	0	22	Ube2c
475	0	1.13441	0.972	0.051	0	22	Nusap1
476	0	1.13275	0.968	0.091	0	22	Cenpe
477	0	1.13047	0.947	0.038	0	22	Hist1h3c
478	0	1.11829	0.972	0.218	0	22	H2afx
479	0	1.10375	0.921	0.077	0	22	Cenpf
480	0	1.05623	0.906	0.068	0	22	Rrm2
481	0	1.04666	0.977	0.126	0	22	Cdk1
482	0	1.01616	0.983	0.129	0	22	Cdca8
483	0	1.01247	0.985	0.276	0	22	Atad2
484	0	0.999035	0.977	0.094	0	22	Tpx2
485	0	0.98844	0.979	0.05	0	22	Knl1
486	0	0.985018	0.968	0.041	0	22	Kif11
487	0	0.966598	0.968	0.06	0	22	Kif15
488	0	0.956553	0.936	0.084	0	22	Tk1
489	0	0.956013	0.974	0.087	0	22	Spc24
490	0	0.929049	0.974	0.114	0	22	Racgap1
491	0	0.914811	0.97	0.183	0	22	Incenp
492	0	0.886788	0.977	0.201	0	22	Cks1b
493	0	0.883719	0.947	0.058	0	22	Ccna2
494	0	0.881045	0.979	0.212	0	22	Rrm1
495	0	0.824462	0.955	0.076	0	22	Cdca3
496	0	0.820363	0.976	0.293	0	22	Ezh2
497	0	0.808394	0.934	0.067	0	22	Aurkb
498	0	0.783906	0.917	0.07	0	22	Ckap2l
499	0	0.780641	0.942	0.098	0	22	Asf1b
500	0	0.777754	0.908	0.063	0	22	Clspn
501	0	0.736784	0.906	0.045	0	22	Hmmr
502	0	0.733446	0.919	0.078	0	22	Kif23
503	0	0.721937	0.855	0.09	0	22	Hist2h2ac
504	0	0.718009	0.915	0.048	0	22	Ndc80
505	0	0.714842	0.883	0.122	0	22	Tyms
506	0	0.702711	0.953	0.307	0	22	Gmnn
507	0	0.698786	0.861	0.032	0	22	Fbxo5
508	0	0.698273	0.88	0.201	0	22	Dut
509	0	0.683786	0.859	0.071	0	22	Anln
510	0	0.683252	0.876	0.035	0	22	Pbk
511	0	0.682751	0.908	0.067	0	22	Spc25
512	0	0.678016	0.859	0.18	0	22	Lig1
513	0	0.67155	0.872	0.015	0	22	Esco2
514	0	0.66062	0.904	0.044	0	22	Kif4
515	0	0.656936	0.889	0.051	0	22	Bub1
516	0	0.634966	0.882	0.05	0	22	Ncapg
517	0	0.631681	0.865	0.07	0	22	Kif20b
518	0	0.620791	0.94	0.246	0	22	Hjurp
519	0	0.615133	0.882	0.114	0	22	Hirip3
520	0	0.60612	0.861	0.048	0	22	Bub1b
521	0	0.59937	0.91	0.221	0	22	Cbx5
522	0	0.597682	0.84	0.069	0	22	Ccnb2
523	0	0.592038	0.872	0.079	0	22	Mis18bp1
524	0	0.590284	0.904	0.111	0	22	Tacc3
525	0	0.588045	0.857	0.103	0	22	Cdkn2c
526	0	0.58469	0.868	0.041	0	22	Shcbp1
527	0	0.583448	0.94	0.245	0	22	Ccdc34
528	0	0.565182	0.793	0.083	0	22	Hist1h4d
529	0	0.561144	0.872	0.111	0	22	Ncapg2
530	0	0.560627	0.767	0.044	0	22	Hist1h1d
531	0	0.560046	0.91	0.154	0	22	Plk4
532	0	0.555371	0.84	0.14	0	22	Mcm7
533	0	0.552722	0.818	0.052	0	22	Ccnb1
534	0	0.551593	0.853	0.088	0	22	Dlgap5
535	0	0.544783	0.808	0.037	0	22	Sgo2a
536	0	0.543414	0.885	0.18	0	22	Pttg1
537	0	0.542818	0.81	0.085	0	22	Uhrf1
538	0	0.542481	0.718	0.03	0	22	Aspm
539	0	0.540625	0.848	0.054	0	22	Ncapd2
540	0	0.539904	0.842	0.044	0	22	Cit
541	0	0.538217	0.88	0.169	0	22	Mcm5
542	0	0.535154	0.906	0.22	0	22	Dnajc9
543	0	0.533251	0.744	0.016	0	22	Hist1h2an
544	0	0.526037	0.859	0.069	0	22	Diaph3
545	0	0.517366	0.859	0.134	0	22	Ncapd3
546	0	0.516854	0.844	0.042	0	22	Kif22
547	0	0.50785	0.81	0.063	0	22	Ncaph
548	0	0.507338	0.825	0.047	0	22	Rad51ap1
549	4.56428e-307	0.545973	0.885	0.218	9.1062e-303	22	Cdkn2d
550	4.19957e-300	1.50633	1	0.782	8.37856e-296	22	Hmgb2
551	4.72455e-300	0.55615	0.87	0.21	9.42594e-296	22	Cks2
552	1.20967e-297	0.602904	0.959	0.304	2.41341e-293	22	Rangap1
553	2.31749e-296	0.51269	0.885	0.232	4.62363e-292	22	Dbf4
554	2.18589e-294	0.505108	0.887	0.226	4.36107e-290	22	Tipin
555	7.9091e-288	0.953408	0.981	0.456	1.57794e-283	22	H2afv
556	1.41969e-287	1.2012	0.998	0.877	2.83242e-283	22	Tuba1b
557	4.27191e-287	1.03384	0.989	0.552	8.52288e-283	22	Tmpo
558	5.03183e-277	0.997484	0.998	0.891	1.0039e-272	22	Hmgb1
559	1.63821e-274	0.641395	0.962	0.34	3.2684e-270	22	Usp1
560	3.2909e-266	0.586119	0.959	0.352	6.56567e-262	22	Sae1
561	2.84321e-264	0.717004	0.929	0.286	5.67249e-260	22	Cenpa
562	1.72336e-260	0.884249	1	0.976	3.43828e-256	22	Ptma
563	1.45674e-251	1.03635	1	0.925	2.90634e-247	22	H2afz
564	2.32444e-251	0.726336	0.972	0.433	4.63748e-247	22	Hmgn2
565	3.51867e-246	0.509389	0.852	0.233	7.02011e-242	22	Mcm3
566	1.93193e-244	0.813426	1	0.878	3.85439e-240	22	Anp32b
567	3.65094e-242	0.757017	0.996	0.585	7.28399e-238	22	Nucks1
568	2.27522e-241	0.847872	0.998	0.741	4.53929e-237	22	Dek
569	6.49201e-241	0.884934	0.987	0.563	1.29522e-236	22	Tubb4b
570	1.41053e-235	0.810013	0.994	0.707	2.81415e-231	22	Ube2s
571	1.00757e-233	0.58722	0.934	0.348	2.01021e-229	22	Dnmt1
572	8.52769e-229	0.509809	0.925	0.338	1.70136e-224	22	Lsm2
573	1.51097e-227	0.712096	0.985	0.529	3.01454e-223	22	Anp32e
574	8.56204e-224	0.547051	0.949	0.373	1.70821e-219	22	Selenoh
575	1.63963e-216	0.515907	0.765	0.203	3.27122e-212	22	Slfn9
576	3.45856e-216	0.552725	0.981	0.47	6.90017e-212	22	Cbx3
577	3.97213e-211	0.543951	0.938	0.362	7.92479e-207	22	Ckap5
578	8.83376e-210	0.759971	0.994	0.851	1.76242e-205	22	Ran
579	1.17407e-208	0.597594	0.951	0.443	2.34238e-204	22	Rbbp7
580	7.06632e-205	0.590675	0.966	0.463	1.4098e-200	22	Rad21
581	8.6513e-205	0.655673	0.992	0.618	1.72602e-200	22	Smc1a
582	1.41256e-204	0.520897	0.915	0.351	2.8182e-200	22	Dtymk
583	9.62902e-203	0.596569	0.987	0.47	1.92109e-198	22	Lmnb1
584	1.76512e-189	0.743592	0.994	0.808	3.52159e-185	22	Tagln2
585	4.19552e-186	0.578687	0.977	0.599	8.37048e-182	22	Anapc5
586	5.01277e-184	0.692646	0.959	0.496	1.0001e-179	22	Hmgn1
587	2.56527e-183	0.658837	0.998	0.786	5.11797e-179	22	Nap1l1
588	1.58726e-181	0.523907	1	0.98	3.16674e-177	22	Ppia
589	1.20159e-180	0.546886	0.968	0.564	2.3973e-176	22	Ssrp1
590	3.12954e-176	0.525199	0.968	0.532	6.24374e-172	22	Ctcf
591	2.53505e-167	0.56261	0.968	0.493	5.05768e-163	22	Nsd2
592	1.12193e-166	0.546388	0.972	0.693	2.23837e-162	22	Snrpd1
593	1.84889e-159	0.515863	0.992	0.901	3.68873e-155	22	Hint1
594	5.51995e-159	0.543051	0.966	0.536	1.10128e-154	22	Prdx4
595	4.61983e-158	0.504564	0.968	0.581	9.21703e-154	22	Alyref
596	1.14546e-149	0.699046	0.987	0.729	2.28531e-145	22	Ranbp1
597	5.31865e-146	0.591486	0.998	0.813	1.06112e-141	22	Hnrnpab
598	3.41377e-144	0.547807	0.991	0.891	6.81082e-140	22	Xist
599	1.89868e-125	0.567646	0.994	0.851	3.78805e-121	22	Arl6ip1
600	1.15716e-118	0.579488	0.93	0.526	2.30865e-114	22	Pcna
601	2.92646e-79	0.577702	0.994	0.795	5.83859e-75	22	Gatm
602	0	1.05291	0.984	0.142	0	24	Mcm6
603	0	0.975322	0.984	0.23	0	24	Mcm3
604	0	0.855247	0.952	0.168	0	24	Mcm5
605	0	0.847888	0.939	0.179	0	24	Lig1
606	0	0.833774	0.966	0.138	0	24	Mcm7
607	0	0.771074	0.895	0.084	0	24	Uhrf1
608	0	0.741325	0.937	0.2	0	24	Dut
609	0	0.733527	0.931	0.183	0	24	Mcm4
610	0	0.694252	0.871	0.096	0	24	Hells
611	0	0.665745	0.917	0.215	0	24	Rrm1
612	0	0.645546	0.907	0.128	0	24	Mcm2
613	0	0.638943	0.931	0.226	0	24	Tipin
614	0	0.610046	0.768	0.07	0	24	Clspn
615	0	0.603829	0.887	0.172	0	24	Stmn1
616	0	0.556383	0.76	0.092	0	24	Tk1
617	4.5766e-308	0.631967	0.883	0.201	9.13076e-304	24	Top2a
618	1.90509e-298	0.77454	0.956	0.309	3.80085e-294	24	Gmnn
619	6.26851e-295	0.776195	0.933	0.28	1.25063e-290	24	Atad2
620	2.30365e-293	0.64451	0.917	0.233	4.59602e-289	24	Smc2
621	2.20695e-269	0.690738	0.828	0.203	4.40308e-265	24	Slfn9
622	3.53296e-265	0.61756	0.743	0.149	7.04862e-261	24	Pclaf
623	5.22423e-257	0.672013	0.962	0.348	1.04229e-252	24	Dnmt1
624	2.11894e-245	0.512946	0.887	0.268	4.2275e-241	24	Fen1
625	5.45352e-244	0.550607	0.897	0.28	1.08803e-239	24	Topbp1
626	6.00567e-239	0.552762	0.943	0.296	1.19819e-234	24	Ezh2
627	3.75293e-233	0.686997	0.974	0.411	7.48748e-229	24	Nasp
628	1.69538e-204	0.552016	0.915	0.353	3.38244e-200	24	Dtymk
629	6.79337e-196	0.543788	0.941	0.397	1.35534e-191	24	Hat1
630	1.46015e-193	0.718186	0.966	0.526	2.91315e-189	24	Pcna
631	1.0738e-189	0.739175	0.998	0.729	2.14234e-185	24	Ranbp1
632	3.26471e-170	0.638577	0.974	0.497	6.51343e-166	24	Hmgn1
633	1.01921e-166	0.52198	0.947	0.44	2.03342e-162	24	Parp1
634	1.08806e-165	0.520179	0.956	0.516	2.17078e-161	24	Cdk4
635	2.26442e-164	0.631428	0.996	0.742	4.51774e-160	24	Dek
636	9.31702e-162	0.649386	1	0.816	1.85884e-157	24	Tubb5
637	2.23375e-161	0.564401	0.998	0.976	4.45655e-157	24	Ptma
638	3.48789e-149	0.579875	0.994	0.814	6.95868e-145	24	Hnrnpab
639	9.65695e-147	0.757025	0.994	0.597	1.92666e-142	24	Ccnd1
640	1.10484e-146	0.521827	0.972	0.522	2.20427e-142	24	Pa2g4
641	1.61196e-144	0.579513	0.996	0.851	3.21603e-140	24	Ran
642	1.78258e-144	0.599596	1	0.877	3.55643e-140	24	Tuba1b
643	3.33874e-144	0.672047	0.99	0.684	6.66112e-140	24	Hspd1
644	1.15126e-139	0.597752	0.992	0.813	2.29688e-135	24	Set
645	4.21542e-135	0.513563	0.998	0.878	8.41019e-131	24	Anp32b
646	6.0874e-133	0.519562	0.927	0.501	1.2145e-128	24	Fam111a
647	1.12804e-132	0.530571	0.984	0.787	2.25056e-128	24	Nap1l1
648	7.56921e-118	0.582398	0.996	0.878	1.51013e-113	24	Ncl
649	2.83914e-115	0.524444	0.952	0.597	5.66436e-111	24	Sdf2l1
650	7.77738e-110	0.665821	0.992	0.796	1.55166e-105	24	Gatm
651	5.14709e-109	0.605716	0.784	0.313	1.0269e-104	24	Ch25h
652	5.35375e-109	0.510793	0.84	0.372	1.06813e-104	24	Igfbp4
653	2.03355e-102	0.538811	0.897	0.432	4.05713e-98	24	Cd81
654	1.86973e-100	0.546791	0.982	0.624	3.7303e-96	24	Ckb
655	6.2202e-99	0.624658	0.782	0.338	1.24099e-94	24	Cx3cr1
656	5.48446e-80	0.528295	0.99	0.79	1.0942e-75	24	Snx2
657	1.22718e-78	0.815403	0.937	0.593	2.44835e-74	24	Ccl12
658	1.03338e-73	0.600511	0.97	0.641	2.0617e-69	24	Mrc1
659	2.07095e-69	0.562962	0.978	0.647	4.13176e-65	24	C1qc
660	1.04029e-67	0.567312	0.966	0.652	2.07548e-63	24	C1qb
661	9.47711e-62	0.554456	0.968	0.686	1.89078e-57	24	C1qa
662	1.54474e-197	1.23372	0.654	0.156	3.08191e-193	27	Cbr2
663	5.68536e-171	0.696638	0.69	0.204	1.13429e-166	27	Lifr
664	2.17308e-150	0.989141	0.629	0.185	4.33551e-146	27	Tppp3
665	1.16315e-146	1.39625	0.986	0.809	2.32061e-142	27	Ccl6
666	4.64499e-141	1.12455	0.977	0.77	9.26723e-137	27	Selenop
667	3.20391e-135	1.18353	0.743	0.275	6.39212e-131	27	F13a1
668	9.25487e-134	1.11193	0.984	0.772	1.84644e-129	27	Ccl9
669	8.2146e-130	0.918432	0.902	0.615	1.63889e-125	27	Ap2a2
670	6.67579e-128	0.542252	0.592	0.182	1.33189e-123	27	Epb41l1
671	4.17248e-121	1.10521	0.964	0.642	8.32452e-117	27	Mrc1
672	3.42827e-118	0.817321	0.998	0.872	6.83974e-114	27	Ahnak
673	9.61286e-116	0.880836	0.97	0.785	1.91786e-111	27	Sdc3
674	1.46997e-114	1.00001	0.941	0.677	2.93274e-110	27	Pltp
675	1.82644e-108	0.844301	0.916	0.671	3.64393e-104	27	Gda
676	5.44131e-107	1.09074	0.986	0.916	1.0856e-102	27	Crip1
677	1.07565e-106	0.70845	0.841	0.478	2.14603e-102	27	Gas7
678	7.88652e-104	0.863412	0.754	0.359	1.57344e-99	27	Folr2
679	9.50369e-103	0.649461	0.779	0.434	1.89608e-98	27	Pepd
680	2.56644e-102	0.810967	0.964	0.826	5.1203e-98	27	Cltc
681	1.79422e-101	0.567515	0.519	0.162	3.57966e-97	27	Clec10a
682	1.08955e-100	0.886395	0.959	0.74	2.17376e-96	27	Wfdc17
683	3.55876e-99	0.713168	0.747	0.376	7.10009e-95	27	Wwp1
684	5.50722e-94	0.784668	0.872	0.588	1.09875e-89	27	Fcgrt
685	8.18844e-88	0.661122	0.601	0.243	1.63368e-83	27	Nxpe5
686	1.20456e-87	0.586306	0.932	0.727	2.40322e-83	27	Nrros
687	5.00522e-86	0.737572	0.92	0.656	9.98591e-82	27	Naaa
688	8.81651e-83	0.767345	0.661	0.321	1.75898e-78	27	Cfh
689	9.64768e-81	0.557707	0.843	0.55	1.92481e-76	27	Rgl1
690	7.77693e-79	0.695622	0.95	0.762	1.55158e-74	27	Maf
691	2.93209e-75	0.659571	0.986	0.894	5.84981e-71	27	BC005537
692	3.53912e-74	0.577774	0.989	0.945	7.0609e-70	27	Gpx1
693	6.97118e-74	0.6706	0.861	0.591	1.39082e-69	27	Timp2
694	1.19645e-66	0.509769	0.806	0.544	2.38703e-62	27	Dpysl2
695	2.83258e-66	0.59107	1	0.958	5.65129e-62	27	Ctsb
696	6.13221e-66	0.514215	0.843	0.601	1.22344e-61	27	Aplp2
697	1.12082e-64	0.600478	0.756	0.497	2.23615e-60	27	Ap1b1
698	1.82074e-63	0.514438	0.626	0.31	3.63256e-59	27	Sgms1
699	3.02243e-62	0.582212	0.772	0.492	6.03004e-58	27	Adgre5
700	4.4023e-62	0.61277	0.845	0.556	8.78304e-58	27	Hmox1
701	4.99084e-62	0.507543	0.784	0.501	9.95723e-58	27	Nrp1
702	4.14947e-59	0.566067	0.882	0.666	8.2786e-55	27	Emp1
703	1.37747e-55	0.66788	0.92	0.673	2.74819e-51	27	Klf2
704	2.8986e-54	0.617229	0.961	0.852	5.783e-50	27	Marcks
705	1.81496e-50	0.617872	1	0.902	3.62103e-46	27	Lgmn
706	6.45735e-43	0.741852	0.774	0.521	1.28831e-38	27	Egr1
707	1.5544e-38	0.649	0.528	0.293	3.10117e-34	27	Tmem176a
708	1.06645e-36	0.51835	0.877	0.716	2.12768e-32	27	Ccr2
709	1.45233e-35	0.582283	0.966	0.865	2.89754e-31	27	Dusp1
710	2.1584e-30	0.530042	0.599	0.375	4.30622e-26	27	Tmem176b
711	1.30086e-22	0.624131	0.654	0.488	2.59534e-18	27	Pf4
712	1.15524e-15	0.518093	0.715	0.621	2.30483e-11	27	Ccl8
713	6.92589e-14	0.525135	0.538	0.419	1.38178e-09	27	Hal
714	0	1.521	0.988	0.125	0	28	Birc5
715	0	1.48356	0.948	0.14	0	28	Ube2c
716	0	1.46783	0.844	0.085	0	28	Cenpf
717	0	1.46228	0.953	0.219	0	28	Mki67
718	0	1.37264	0.918	0.099	0	28	Cenpe
719	0	1.33809	0.988	0.289	0	28	Cenpa
720	0	1.31601	0.963	0.073	0	28	Ccnb2
721	0	1.27877	0.978	0.183	0	28	Pttg1
722	0	1.18242	0.906	0.071	0	28	Cdc20
723	0	1.17576	0.866	0.053	0	28	Hmmr
724	0	1.15152	0.889	0.104	0	28	Tpx2
725	0	1.13177	0.96	0.208	0	28	Cks1b
726	0	1.10018	0.938	0.137	0	28	Cdca8
727	0	0.925648	0.903	0.084	0	28	Knstrn
728	0	0.89283	0.913	0.123	0	28	Racgap1
729	0	0.853771	0.903	0.084	0	28	Cdca3
730	0	0.847752	0.792	0.059	0	28	Ccnb1
731	0	0.783437	0.903	0.148	0	28	Pclaf
732	0	0.780309	0.78	0.07	0	28	Ccna2
733	0	0.771743	0.844	0.051	0	28	Cdkn3
734	0	0.76947	0.738	0.089	0	28	Kif23
735	0	0.733938	0.928	0.175	0	28	Stmn1
736	0	0.728202	0.775	0.057	0	28	Bub1b
737	0	0.725074	0.621	0.038	0	28	Aspm
738	0	0.716379	0.765	0.05	0	28	Cep55
739	0	0.701635	0.829	0.048	0	28	Kif20a
740	0	0.696186	0.624	0.083	0	28	Kif20b
741	0	0.691733	0.73	0.082	0	28	Ckap2l
742	0	0.67547	0.782	0.096	0	28	Dlgap5
743	0	0.664629	0.693	0.065	0	28	Knl1
744	0	0.657022	0.814	0.12	0	28	Tacc3
745	0	0.640613	0.663	0.04	0	28	Plk1
746	0	0.555164	0.72	0.079	0	28	Diaph3
747	0	0.552347	0.703	0.063	0	28	Bub1
748	0	0.550119	0.725	0.073	0	28	Kif15
749	0	0.537461	0.673	0.047	0	28	Ckap2
750	0	0.508136	0.579	0.04	0	28	Pimreg
751	5.53425e-248	0.609361	0.53	0.07	1.10414e-243	28	Nusap1
752	1.50969e-244	0.863358	0.839	0.216	3.01198e-240	28	Cks2
753	9.10901e-237	0.840444	0.963	0.377	1.81734e-232	28	Selenoh
754	1.65665e-228	0.568052	0.792	0.195	3.30518e-224	28	Nde1
755	1.26835e-211	0.724448	0.547	0.087	2.53048e-207	28	Prc1
756	4.18477e-195	0.85034	0.97	0.461	8.34903e-191	28	H2afv
757	8.04333e-191	1.33119	1	0.783	1.60472e-186	28	Hmgb2
758	6.25477e-187	0.733408	0.96	0.437	1.24789e-182	28	Hmgn2
759	8.00725e-187	0.833407	0.975	0.551	1.59753e-182	28	Hp1bp3
760	4.00308e-183	0.903118	0.965	0.589	7.98655e-179	28	Nucks1
761	4.71061e-177	0.875813	0.998	0.926	9.39813e-173	28	H2afz
762	4.2085e-176	0.799934	0.995	0.892	8.39637e-172	28	Hmgb1
763	1.21854e-172	0.963994	0.767	0.208	2.4311e-168	28	Top2a
764	2.79191e-168	0.629553	0.77	0.229	5.57014e-164	28	H2afx
765	3.62289e-166	0.753293	0.963	0.534	7.22802e-162	28	Anp32e
766	1.13376e-163	0.730509	0.772	0.24	2.26196e-159	28	Smc2
767	1.92446e-162	1.15241	0.955	0.567	3.83949e-158	28	Tubb4b
768	7.79727e-154	0.850062	0.983	0.709	1.55563e-149	28	Ube2s
769	2.17566e-148	0.523723	0.839	0.312	4.34065e-144	28	Rangap1
770	5.0492e-148	0.730016	0.913	0.468	1.00737e-143	28	Rad21
771	1.02961e-139	0.904788	1	0.817	2.05417e-135	28	Tubb5
772	6.57235e-139	0.696505	0.995	0.852	1.31125e-134	28	Ran
773	1.94101e-134	0.644652	0.844	0.369	3.8725e-130	28	Ckap5
774	5.22964e-134	0.814498	0.886	0.43	1.04337e-129	28	Smc4
775	1.46491e-130	0.611158	0.993	0.749	2.92263e-126	28	Hdgf
776	1.0982e-127	0.595781	0.995	0.879	2.19103e-123	28	Anp32b
777	2.30403e-126	0.520077	0.698	0.242	4.59676e-122	28	Dbf4
778	9.76044e-115	0.595484	0.995	0.904	1.94731e-110	28	Hsp90b1
779	4.77947e-110	0.515241	0.943	0.476	9.53552e-106	28	Lmnb1
780	1.22871e-108	0.919891	0.973	0.852	2.4514e-104	28	Arl6ip1
781	1.75577e-108	0.54037	0.715	0.246	3.50293e-104	28	Cxcl14
782	6.55198e-107	0.700493	0.842	0.339	1.30718e-102	28	Cx3cr1
783	2.61762e-101	0.516677	0.948	0.5	5.22241e-97	28	Hmgn1
784	3.1022e-94	0.612203	0.936	0.557	6.1892e-90	28	Tmpo
785	3.81692e-92	0.56794	0.965	0.69	7.61514e-88	28	Ubald2
786	1.6583e-90	0.52066	0.995	0.873	3.30847e-86	28	Serinc3
787	1.21363e-83	0.626695	0.807	0.386	2.4213e-79	28	Ighm
788	2.3221e-77	0.53275	0.995	0.878	4.63283e-73	28	Tuba1b
789	2.81953e-68	0.615672	0.988	0.653	5.62524e-64	28	C1qb
790	9.16997e-65	0.536451	0.995	0.797	1.8295e-60	28	Gatm
791	1.94311e-60	0.584899	0.988	0.687	3.87671e-56	28	C1qa
792	6.50214e-59	0.574399	0.985	0.648	1.29724e-54	28	C1qc
793	0	2.12034	0.907	0.026	0	34	Ednrb
794	0	1.73922	0.903	0.075	0	34	Fcna
795	0	1.68759	0.736	0.015	0	34	Lyve1
796	0	1.63419	0.542	0.032	0	34	Cd163
797	0	1.61003	0.921	0.098	0	34	C6
798	0	1.24314	0.889	0.096	0	34	Tns1
799	0	1.21339	0.884	0.053	0	34	Igf1
800	0	1.16191	0.792	0.082	0	34	Npl
801	0	1.03001	0.769	0.066	0	34	Rcn3
802	0	0.975242	0.694	0.039	0	34	Ltc4s
803	0	0.965959	0.796	0.015	0	34	Fgfr1
804	0	0.851494	0.838	0.067	0	34	Pdgfc
805	0	0.848738	0.731	0.034	0	34	Chp2
806	0	0.605413	0.606	0.04	0	34	S1pr1
807	0	0.534751	0.537	0.011	0	34	Plekhg5
808	5.20875e-283	1.7777	0.981	0.158	1.0392e-278	34	Cbr2
809	6.02859e-275	0.509013	0.523	0.037	1.20276e-270	34	Reps2
810	3.16799e-264	0.79857	0.708	0.076	6.32047e-260	34	Fxyd2
811	1.63327e-248	1.78573	0.917	0.161	3.25854e-244	34	Clec10a
812	1.72864e-245	2.04238	1	0.218	3.4488e-241	34	Gas6
813	6.90697e-215	0.778037	0.722	0.099	1.37801e-210	34	Tmem8
814	1.0337e-211	1.15471	0.903	0.179	2.06233e-207	34	Sulf2
815	3.79367e-205	0.556523	0.625	0.074	7.56874e-201	34	Trpv4
816	2.11656e-201	2.15788	1	0.278	4.22275e-197	34	F13a1
817	2.00516e-191	1.25793	0.958	0.243	4.00049e-187	34	Nxpe5
818	2.9277e-187	0.598447	0.616	0.078	5.84105e-183	34	Alox5
819	1.22302e-175	1.30589	0.889	0.203	2.44004e-171	34	Pmp22
820	1.07099e-166	0.596508	0.667	0.102	2.13672e-162	34	Mfsd6
821	3.92875e-162	0.61275	0.653	0.104	7.83825e-158	34	Tbc1d4
822	6.13633e-158	1.30507	0.894	0.264	1.22426e-153	34	Stard8
823	1.75988e-156	0.914619	0.801	0.173	3.51113e-152	34	Abca9
824	1.62117e-155	1.62662	0.981	0.361	3.2344e-151	34	Folr2
825	1.66526e-153	0.585973	0.579	0.081	3.32237e-149	34	Fam43a
826	3.95629e-152	1.48833	0.991	0.384	7.89318e-148	34	Serpinb6a
827	8.38022e-152	0.958574	0.847	0.209	1.67194e-147	34	Lifr
828	1.53025e-146	1.35169	0.958	0.379	3.05301e-142	34	Wwp1
829	4.31215e-146	0.813558	0.843	0.21	8.60317e-142	34	Etv1
830	2.00613e-145	0.936401	0.843	0.219	4.00243e-141	34	Pros1
831	2.28052e-141	0.534184	0.574	0.087	4.54986e-137	34	Rnf144b
832	3.72461e-138	0.902132	0.894	0.285	7.43096e-134	34	Rab11fip5
833	9.01162e-137	1.62095	1	0.59	1.79791e-132	34	Fcgrt
834	1.91206e-135	1.02131	0.81	0.198	3.81475e-131	34	Cp
835	1.70592e-134	2.03903	1	0.772	3.40347e-130	34	Selenop
836	4.92262e-134	1.68242	0.991	0.593	9.82112e-130	34	Timp2
837	2.19652e-129	1.63992	1	0.646	4.38228e-125	34	Mrc1
838	2.30624e-126	0.64665	0.801	0.21	4.60118e-122	34	Slc9a9
839	2.70706e-125	2.18421	0.995	0.742	5.40085e-121	34	Wfdc17
840	4.43921e-122	1.2036	0.963	0.455	8.85668e-118	34	Mtss1
841	2.04236e-121	1.04727	0.949	0.413	4.07472e-117	34	Frmd4b
842	1.009e-120	1.46383	0.875	0.323	2.01306e-116	34	Cfh
843	1.61912e-119	1.1061	0.935	0.39	3.2303e-115	34	Ddx60
844	1.17037e-116	1.93836	1	0.618	2.33501e-112	34	Ccl8
845	2.1584e-115	0.768092	0.769	0.211	4.30622e-111	34	Fchsd2
846	1.46169e-114	1.02344	0.718	0.162	2.91621e-110	34	Ccl24
847	3.63025e-110	1.45445	0.991	0.68	7.24271e-106	34	Pltp
848	1.74514e-104	1.18117	1	0.764	3.48173e-100	34	Maf
849	3.48547e-104	1.53205	0.838	0.309	6.95386e-100	34	C4b
850	6.82263e-103	1.04931	0.995	0.874	1.36118e-98	34	Serinc3
851	8.93609e-103	0.53753	0.718	0.187	1.78284e-98	34	Epb41l1
852	1.07829e-102	0.998985	0.949	0.439	2.15129e-98	34	Glul
853	2.90326e-102	0.733032	0.815	0.27	5.7923e-98	34	Sgpp1
854	1.63981e-100	1.10392	0.958	0.619	3.27158e-96	34	Ap2a2
855	1.87845e-99	1.63322	0.921	0.415	3.74769e-95	34	Hal
856	4.63052e-98	0.963693	0.954	0.534	9.23835e-94	34	Man1a
857	5.40729e-98	0.973083	1	0.959	1.07881e-93	34	Ctsb
858	7.92178e-95	0.901841	0.88	0.37	1.58047e-90	34	Rnasel
859	5.62941e-94	0.706865	0.796	0.271	1.12312e-89	34	Arhgef3
860	6.82763e-94	1.04838	0.977	0.576	1.36218e-89	34	Abca1
861	1.12392e-92	0.862343	0.894	0.438	2.24234e-88	34	Pepd
862	1.55958e-90	0.937877	0.949	0.603	3.11152e-86	34	Aplp2
863	2.02947e-90	0.840754	1	0.916	4.049e-86	34	Grn
864	1.26813e-89	0.915412	1	0.828	2.53005e-85	34	Cltc
865	4.61424e-89	1.47904	0.991	0.811	9.20587e-85	34	Ccl6
866	3.93408e-88	0.769618	0.838	0.36	7.84888e-84	34	Itsn1
867	4.19081e-88	0.929734	0.907	0.561	8.36108e-84	34	Tcn2
868	4.23768e-86	0.62349	0.773	0.257	8.4546e-82	34	Mindy1
869	1.54834e-84	0.511451	0.542	0.125	3.0891e-80	34	Xxylt1
870	1.89553e-84	1.07952	0.963	0.559	3.78177e-80	34	Hmox1
871	4.44374e-82	0.832531	0.917	0.555	8.8657e-78	34	Eps15
872	9.40538e-81	1.38821	0.935	0.523	1.87647e-76	34	Egr1
873	1.64051e-80	0.671668	0.986	0.944	3.27298e-76	34	Lamp1
874	7.95182e-80	0.948336	0.875	0.38	1.58647e-75	34	Igfbp4
875	2.79659e-79	0.853279	0.912	0.498	5.57948e-75	34	Ap1b1
876	1.7312e-77	0.758808	0.94	0.635	3.45391e-73	34	Tgfbr2
877	2.9914e-77	0.708751	0.884	0.455	5.96815e-73	34	Rab31
878	2.7576e-76	0.72823	0.926	0.506	5.5017e-72	34	Rin2
879	3.34347e-76	0.67331	0.87	0.438	6.67056e-72	34	Agtrap
880	8.80063e-76	0.557694	0.69	0.222	1.75581e-71	34	Serpinb8
881	1.41225e-75	0.883038	0.977	0.759	2.81758e-71	34	Ninj1
882	3.56795e-75	0.803135	0.907	0.497	7.11841e-71	34	Nrp2
883	1.717e-74	0.743291	0.931	0.553	3.42558e-70	34	Rgl1
884	6.62865e-74	0.510876	0.574	0.154	1.32248e-69	34	Tfrc
885	7.95258e-73	0.764203	0.944	0.486	1.58662e-68	34	Pf4
886	2.95641e-71	0.525331	0.644	0.192	5.89833e-67	34	Gpr34
887	5.20308e-71	0.792011	0.944	0.741	1.03807e-66	34	Ap2m1
888	9.02168e-71	0.741052	0.87	0.433	1.79992e-66	34	Lbh
889	9.62852e-70	0.766926	0.87	0.391	1.92099e-65	34	Ighm
890	1.24069e-69	0.6006	0.708	0.269	2.47529e-65	34	Fam126a
891	1.81846e-68	0.663188	0.898	0.52	3.62802e-64	34	Arap1
892	1.17218e-67	0.692322	0.931	0.649	2.33861e-63	34	Osbpl9
893	1.46895e-67	0.570266	0.745	0.296	2.9307e-63	34	Man1c1
894	4.1727e-67	0.769572	1	0.888	8.32495e-63	34	Ctsd
895	4.33679e-67	0.675559	0.815	0.392	8.65233e-63	34	Tbc1d14
896	4.9075e-67	0.706675	0.894	0.503	9.79095e-63	34	Nrp1
897	1.16015e-66	0.878257	0.912	0.523	2.31461e-62	34	Stab1
898	3.0503e-66	0.86189	0.995	0.904	6.08566e-62	34	Lgmn
899	3.95362e-65	0.894809	0.949	0.674	7.88786e-61	34	Gda
900	5.07676e-64	0.621811	1	0.973	1.01286e-59	34	Itm2b
901	5.44965e-64	0.720106	0.843	0.444	1.08726e-59	34	Qsox1
902	1.22631e-63	0.642823	0.949	0.742	2.44661e-59	34	Gns
903	2.15491e-63	0.741585	0.931	0.652	4.29927e-59	34	Tcf4
904	2.7401e-63	0.704608	1	0.853	5.46678e-59	34	Marcks
905	3.92034e-63	0.775121	0.986	0.787	7.82148e-59	34	Sdc3
906	3.3896e-62	0.688313	0.87	0.483	6.76259e-58	34	Gas7
907	8.73183e-62	0.641618	0.977	0.8	1.74209e-57	34	Ehd4
908	1.47362e-61	0.614637	0.968	0.815	2.94002e-57	34	Hexa
909	4.37331e-60	0.570164	0.787	0.397	8.72519e-56	34	Fam213b
910	1.63708e-59	0.611998	0.861	0.484	3.26614e-55	34	Fli1
911	1.87411e-59	0.583011	0.926	0.629	3.73903e-55	34	Sgpl1
912	4.52374e-58	0.527583	0.718	0.308	9.02531e-54	34	Snx27
913	2.19077e-57	0.523892	0.727	0.29	4.3708e-53	34	Tmem140
914	3.49237e-57	0.598512	0.866	0.486	6.96763e-53	34	Dse
915	5.33003e-57	0.594079	0.769	0.354	1.06339e-52	34	Atp6v0a1
916	6.28652e-57	0.748339	0.875	0.578	1.25422e-52	34	Myo5a
917	7.4363e-57	0.501238	0.704	0.287	1.48362e-52	34	Pikfyve
918	1.61674e-56	0.525075	0.981	0.893	3.22555e-52	34	Lamp2
919	1.5904e-55	0.696482	0.935	0.566	3.17301e-51	34	Ptafr
920	1.89628e-55	0.653771	0.977	0.732	3.78328e-51	34	Ddx3x
921	5.25905e-55	0.716372	0.931	0.626	1.04923e-50	34	Adam15
922	8.69909e-55	0.70141	0.894	0.622	1.73556e-50	34	Colec12
923	4.26939e-54	0.662175	0.954	0.796	8.51786e-50	34	Ifi207
924	7.87552e-54	0.615857	0.912	0.661	1.57124e-49	34	Aldh2
925	1.0058e-53	0.500981	0.694	0.285	2.00667e-49	34	Gpr146
926	1.17693e-52	0.563175	0.894	0.628	2.3481e-48	34	Tpp1
927	1.60245e-52	0.815797	0.968	0.765	3.19705e-48	34	Kctd12
928	2.20488e-52	0.552581	0.745	0.33	4.39896e-48	34	Mylip
929	5.29569e-52	0.518335	0.986	0.882	1.05654e-47	34	App
930	5.35581e-52	0.604359	0.861	0.56	1.06854e-47	34	Scarb2
931	5.85477e-52	0.588919	0.917	0.586	1.16809e-47	34	Eps8
932	5.17175e-51	0.871541	1	0.931	1.03182e-46	34	Apoe
933	7.80995e-51	0.508772	1	0.947	1.55816e-46	34	Laptm5
934	1.42754e-50	0.576095	0.986	0.847	2.84808e-46	34	Wnk1
935	9.15277e-50	0.796535	0.968	0.775	1.82607e-45	34	Ccl9
936	1.07557e-49	0.556485	0.954	0.777	2.14587e-45	34	Qk
937	2.50636e-49	0.553393	0.819	0.498	5.00044e-45	34	Twf1
938	1.59562e-48	0.710119	0.986	0.897	3.18342e-44	34	Ubc
939	1.21045e-47	0.551478	0.852	0.52	2.41496e-43	34	Hacd4
940	2.20537e-47	0.515032	0.75	0.368	4.39994e-43	34	Gnpda1
941	2.85776e-47	0.712138	1	0.652	5.70152e-43	34	C1qc
942	4.91288e-47	0.585985	0.833	0.463	9.80169e-43	34	Rassf2
943	1.11985e-46	0.565078	0.894	0.614	2.2342e-42	34	Bmp2k
944	2.64599e-46	0.541511	0.94	0.726	5.27902e-42	34	Dstn
945	4.42779e-46	0.810174	0.931	0.668	8.83388e-42	34	Emp1
946	6.91861e-46	0.535465	0.861	0.576	1.38033e-41	34	Dnajc13
947	1.29581e-45	0.764611	0.852	0.532	2.58528e-41	34	Rnase4
948	1.33827e-45	0.58261	0.931	0.73	2.66997e-41	34	Nrros
949	2.13967e-45	0.55099	0.894	0.611	4.26885e-41	34	2610507B11Rik
950	4.4204e-45	0.525582	0.884	0.585	8.81913e-41	34	Lipa
951	5.17959e-45	0.572119	0.819	0.452	1.03338e-40	34	Siglec1
952	2.1813e-44	0.505653	0.815	0.464	4.35191e-40	34	Dhrs3
953	3.26816e-44	0.53944	0.889	0.655	6.5203e-40	34	Fcho2
954	3.90574e-44	0.654463	0.995	0.819	7.79234e-40	34	Dab2
955	1.05649e-43	0.503061	0.866	0.575	2.1078e-39	34	Gltp
956	2.23404e-43	0.656654	0.903	0.668	4.45713e-39	34	Mat2a
957	6.13247e-43	0.651957	0.995	0.875	1.22349e-38	34	Jund
958	8.67238e-43	0.506565	0.755	0.411	1.73023e-38	34	Zcchc24
959	2.29383e-42	0.59932	0.931	0.767	4.57641e-38	34	Creg1
960	6.59397e-42	0.639881	0.866	0.635	1.31556e-37	34	Il4ra
961	1.6272e-41	0.547754	0.995	0.895	3.24643e-37	34	BC005537
962	5.58811e-41	0.695501	0.875	0.582	1.11488e-36	34	Rhob
963	3.38642e-40	0.518354	0.806	0.456	6.75624e-36	34	Sema4a
964	7.65543e-40	0.520165	0.894	0.612	1.52733e-35	34	Slc43a2
965	2.05779e-39	0.511596	0.847	0.533	4.1055e-35	34	Hpse
966	1.47472e-38	0.538882	0.954	0.87	2.9422e-34	34	Csf1r
967	2.60471e-37	0.523027	0.935	0.721	5.19665e-33	34	Itm2c
968	3.82839e-37	0.587421	0.94	0.794	7.63803e-33	34	Snx2
969	4.56509e-37	0.515702	0.722	0.364	9.10781e-33	34	Hpgds
970	4.81983e-37	0.786558	0.944	0.697	9.61604e-33	34	Klf4
971	5.4238e-37	0.602229	0.852	0.587	1.0821e-32	34	Lars2
972	1.25614e-36	0.514928	0.995	0.874	2.50613e-32	34	Ahnak
973	4.40246e-36	0.503415	0.926	0.769	8.78335e-32	34	Rab1a
974	1.12714e-35	0.528804	0.898	0.657	2.24875e-31	34	Wsb1
975	1.74029e-35	0.500549	0.852	0.62	3.47205e-31	34	Mpp1
976	1.35656e-34	0.739996	0.981	0.828	2.70647e-30	34	Jun
977	2.02626e-34	0.672277	0.968	0.659	4.04259e-30	34	Ccl7
978	4.02438e-34	0.53497	0.699	0.371	8.02904e-30	34	Nfkbid
979	1.62252e-33	0.589598	1	0.69	3.23709e-29	34	C1qa
980	1.04717e-32	0.512744	0.884	0.619	2.08921e-28	34	Trf
981	3.52969e-32	0.752278	0.917	0.749	7.04209e-28	34	Nfkbiz
982	5.46593e-32	0.538054	0.644	0.294	1.09051e-27	34	Tmem176a
983	1.0262e-31	0.599024	0.963	0.746	2.04737e-27	34	Zfp36l1
984	9.27241e-30	0.514296	0.907	0.758	1.84994e-25	34	Ifi203
985	1.42748e-29	0.869654	1	0.998	2.84797e-25	34	Gm42418
986	2.02058e-29	0.640273	0.981	0.866	4.03126e-25	34	Dusp1
987	1.59736e-26	0.507956	0.986	0.917	3.18689e-22	34	Klf6
988	1.23082e-17	0.5467	0.824	0.588	2.4556e-13	34	Iigp1
989	0	6.0375	1	0.026	0	36	Cma1
990	0	5.58937	0.955	0.019	0	36	Mcpt4
991	0	5.22772	0.974	0.03	0	36	Tpsab1
992	0	4.93669	0.994	0.021	0	36	Tpsb2
993	0	4.69626	0.987	0.015	0	36	Cpa3
994	0	3.25067	0.883	0.078	0	36	Ctla2a
995	0	3.14803	0.909	0.002	0	36	Fcer1a
996	0	3.0649	0.87	0.025	0	36	Serpinb1a
997	0	2.88031	0.883	0.002	0	36	Cyp11a1
998	0	2.50741	0.76	0.001	0	36	Mrgprb1
999	0	2.40841	0.753	0.001	0	36	Tph1
1000	0	2.39736	0.545	0.002	0	36	Ctsg
1001	0	2.29945	0.779	0.019	0	36	Il1rl1
1002	0	1.973	0.734	0.001	0	36	Ms4a2
1003	0	1.95825	0.617	0.001	0	36	Hs3st1
1004	0	1.88702	0.708	0	0	36	Mrgprb2
1005	0	1.86043	0.656	0.018	0	36	Kit
1006	0	1.66899	0.682	0.002	0	36	Cd200r3
1007	0	1.65001	0.558	0.004	0	36	Gata2
1008	0	1.60032	0.591	0.005	0	36	Rab27b
1009	4.6228e-250	1.82993	0.727	0.066	9.22295e-246	36	Smco4
1010	6.25259e-237	2.61582	0.864	0.105	1.24745e-232	36	Hdc
1011	4.9244e-137	1.37266	0.519	0.057	9.82466e-133	36	Hes1
1012	3.52186e-129	1.64456	0.63	0.097	7.02647e-125	36	Ramp1
1013	3.9776e-108	1.27069	0.506	0.07	7.93571e-104	36	Cst7
1014	4.19128e-108	1.43151	0.545	0.083	8.36203e-104	36	Socs2
1015	1.23522e-80	1.43932	0.994	0.973	2.4644e-76	36	mt-Co3
1016	5.91339e-77	1.5637	0.974	0.949	1.17978e-72	36	mt-Cytb
1017	1.45694e-76	1.19342	0.981	0.963	2.90674e-72	36	mt-Co2
1018	2.20474e-75	0.961101	0.981	0.974	4.39868e-71	36	Rpl39
1019	2.35621e-71	1.29941	0.981	0.931	4.70087e-67	36	mt-Nd2
1020	1.48121e-69	1.2116	0.974	0.94	2.95516e-65	36	mt-Nd4
1021	5.8105e-69	1.63563	0.935	0.651	1.15925e-64	36	Cd63
1022	1.39601e-68	1.5882	0.974	0.927	2.78518e-64	36	H2afz
1023	4.82549e-68	1.43195	0.987	0.933	9.62733e-64	36	Srgn
1024	1.49695e-66	0.97068	0.981	0.972	2.98656e-62	36	Rpl30
1025	2.14536e-64	1.98528	0.649	0.213	4.28021e-60	36	Fdx1
1026	4.71667e-61	0.729843	1	0.981	9.41023e-57	36	Rps10
1027	7.61214e-61	1.16803	0.968	0.937	1.5187e-56	36	mt-Nd1
1028	2.02752e-60	1.64496	0.695	0.274	4.0451e-56	36	Adk
1029	3.37653e-55	0.813962	0.961	0.974	6.73651e-51	36	Rpl38
1030	1.6607e-53	1.40808	0.87	0.826	3.31327e-49	36	Cmtm7
1031	6.35701e-53	0.705292	0.994	0.972	1.26829e-48	36	mt-Atp6
1032	3.83579e-51	0.833321	0.987	0.965	7.65278e-47	36	mt-Co1
1033	1.75199e-50	1.35346	0.974	0.786	3.49539e-46	36	Ccl2
1034	9.94344e-50	0.68563	0.974	0.981	1.98382e-45	36	Rps4x
1035	7.52696e-49	0.596424	1	0.987	1.5017e-44	36	Rps24
1036	2.07461e-44	0.64947	0.987	0.972	4.13905e-40	36	Rpl34
1037	8.28272e-44	0.856446	0.981	0.973	1.65248e-39	36	Itm2b
1038	3.15125e-41	0.651027	0.994	0.985	6.28705e-37	36	Rps27a
1039	1.61144e-40	0.503487	0.994	0.981	3.21499e-36	36	Rpl9
1040	2.66602e-37	0.617403	0.968	0.984	5.31898e-33	36	Rps3a1
1041	3.34564e-37	2.22479	0.818	0.661	6.67489e-33	36	Ccl7
1042	7.81562e-37	1.13564	0.773	0.443	1.55929e-32	36	Cd81
1043	2.74985e-36	0.786259	0.929	0.935	5.48623e-32	36	Rpl36a
1044	1.54495e-34	0.791883	0.981	0.958	3.08232e-30	36	Malat1
1045	4.07489e-34	0.657937	0.968	0.974	8.12981e-30	36	Rps21
1046	1.33272e-33	0.619397	0.955	0.974	2.6589e-29	36	Rpl37
1047	2.7414e-29	1.25996	0.552	0.271	5.46937e-25	36	Tsc22d1
1048	4.05027e-28	1.05312	0.825	0.855	8.0807e-24	36	Rpl22l1
1049	1.41743e-27	0.551796	0.961	0.972	2.82791e-23	36	Rps7
1050	2.8131e-27	0.810664	0.825	0.901	5.61241e-23	36	Atp5f1
1051	3.55868e-26	0.619847	0.929	0.974	7.09992e-22	36	Ubb
1052	4.51767e-26	1.29526	0.721	0.698	9.0132e-22	36	Plgrkt
1053	5.83806e-26	0.930179	0.786	0.775	1.16475e-21	36	Rgs10
1054	2.6901e-23	1.03516	0.831	0.83	5.36702e-19	36	Jun
1055	1.59847e-22	1.16685	0.695	0.679	3.18912e-18	36	Sec11c
1056	3.22206e-22	0.550586	0.981	0.983	6.42834e-18	36	Rps20
1057	6.75414e-22	0.973488	0.695	0.697	1.34752e-17	36	Rexo2
1058	4.18001e-21	0.520592	0.87	0.947	8.33954e-17	36	Chchd2
1059	5.74887e-21	0.842282	0.799	0.877	1.14696e-16	36	Jund
1060	9.59121e-21	0.723218	0.786	0.883	1.91354e-16	36	Sec61b
1061	4.02195e-20	0.510945	0.909	0.957	8.02418e-16	36	Rpl23a
1062	4.64572e-20	1.06904	0.708	0.744	9.26868e-16	36	Lat2
1063	2.74549e-19	0.50832	0.89	0.96	5.47753e-15	36	Serf2
1064	8.98625e-19	0.744013	0.766	0.873	1.79285e-14	36	Reep5
1065	6.67433e-16	0.702449	0.74	0.858	1.3316e-11	36	Ssr4
1066	1.1094e-15	1.10414	0.643	0.604	2.21336e-11	36	Gch1
1067	1.34104e-14	0.60813	0.792	0.903	2.67552e-10	36	Sec61g
1068	3.28461e-14	0.738487	0.76	0.89	6.55313e-10	36	Sub1
1069	4.46207e-14	0.685807	0.753	0.815	8.90228e-10	36	Tagln2
1070	5.78982e-14	0.963716	0.61	0.581	1.15513e-09	36	Fundc2
1071	6.1248e-14	0.73938	0.786	0.839	1.22196e-09	36	mt-Nd5
1072	2.88035e-13	0.65578	0.792	0.841	5.74658e-09	36	mt-Nd3
1073	1.5622e-12	0.565687	0.792	0.888	3.11675e-08	36	Uba52
1074	2.66727e-12	0.677883	0.714	0.862	5.32148e-08	36	Ndufa4
1075	1.35828e-11	0.658425	0.727	0.874	2.7099e-07	36	Sumo2
1076	1.62804e-11	0.883846	0.649	0.527	3.2481e-07	36	Egr1
1077	3.79013e-11	0.979293	0.597	0.644	7.56169e-07	36	Fam105a
1078	1.78476e-10	0.613943	0.682	0.787	3.56077e-06	36	Cops9
1079	2.05448e-09	1.13333	0.753	0.747	4.09889e-05	36	Isg15
1080	3.68514e-09	0.736334	0.636	0.753	7.35223e-05	36	Krtcap2
1081	8.66588e-09	0.927961	0.506	0.457	0.000172893	36	Samsn1
1082	1.7209e-08	0.503712	0.779	0.919	0.000343337	36	Cox7c
1083	3.25366e-07	0.572662	0.662	0.825	0.00649137	36	Ost4
1084	4.3824e-07	0.572247	0.675	0.852	0.00874333	36	Rac2
1085	1.69974e-06	0.802593	0.558	0.633	0.0339116	36	Cyb5a
1086	3.12396e-06	1.10937	0.643	0.68	0.0623261	36	Klf2
1087	7.88842e-06	0.842663	0.526	0.609	0.157382	36	Elf1
1088	1.65349e-05	0.763049	0.526	0.604	0.329887	36	Leprotl1
1089	0.000177219	0.737394	0.532	0.61	1	36	Osbpl8
1090	0.000192297	0.719912	0.487	0.544	1	36	Dpm3
1091	0.000202637	0.787943	0.545	0.706	1	36	Selenos
1092	0.000290929	0.755382	0.519	0.626	1	36	Vwa5a
1093	0.000326819	0.543152	0.597	0.784	1	36	Spcs1
1094	0.000452372	0.669096	0.539	0.655	1	36	mt-Nd4l
1095	0.000476141	0.621409	0.539	0.669	1	36	Mdh1
1096	0.00116969	0.557957	0.63	0.832	1	36	Ndufa6
1097	0.00132627	0.545086	0.545	0.73	1	36	Metap2
1098	0.00145101	0.659667	0.506	0.622	1	36	Etfb
1099	0.00336486	0.787614	0.487	0.605	1	36	Ago2
1100	0.00583521	0.586692	0.519	0.668	1	36	Zfp706
1101	0.00916881	0.519607	0.617	0.753	1	36	Nfkbiz
1102	0.00984477	0.619982	0.61	0.771	1	36	Ier2

## Sheet: 145T
	p_val	avg_logFC	pct.1	pct.2	p_val_adj	cluster	gene
1	0	0.756972	0.964	0.683	0	4	Cxcr6
2	0	0.689869	0.998	0.835	0	4	Nkg7
3	0	0.671227	0.991	0.789	0	4	Klrd1
4	0	0.576914	0.997	0.918	0	4	Cd3g
5	2.74711e-293	0.625943	0.979	0.693	5.48076e-289	4	Cd8a
6	1.44466e-260	0.671299	0.95	0.714	2.88225e-256	4	Lgals3
7	1.01004e-258	0.552753	0.998	0.927	2.01513e-254	4	AW112010
8	6.02395e-246	0.60152	0.973	0.682	1.20184e-241	4	Cd8b1
9	1.12202e-224	0.570569	0.889	0.615	2.23855e-220	4	Lag3
10	7.38893e-224	0.550545	0.926	0.69	1.47416e-219	4	Rbpj
11	1.72178e-221	0.514049	0.957	0.838	3.43513e-217	4	Hcst
12	9.17525e-214	0.561554	0.897	0.672	1.83055e-209	4	Cst7
13	7.80402e-209	0.786044	0.921	0.76	1.55698e-204	4	S100a6
14	5.35847e-204	0.594499	0.977	0.803	1.06907e-199	4	Id2
15	1.97201e-175	0.56851	0.975	0.767	3.93435e-171	4	S100a4
16	3.1635e-173	0.601506	0.953	0.748	6.31149e-169	4	Nr4a2
17	1.38565e-161	0.63476	0.727	0.457	2.7645e-157	4	Ier5l
18	1.3896e-159	0.540453	0.72	0.437	2.77239e-155	4	Fgl2
19	1.4026e-154	0.640816	0.796	0.588	2.79832e-150	4	Hilpda
20	1.58758e-151	0.52819	0.935	0.646	3.16738e-147	4	Prf1
21	2.74685e-140	0.6166	0.841	0.675	5.48023e-136	4	Ctla2a
22	4.40814e-139	0.527985	0.662	0.434	8.79468e-135	4	Csf1
23	2.56709e-134	0.809169	0.87	0.707	5.1216e-130	4	Ccl5
24	5.03714e-111	0.506524	0.769	0.597	1.00496e-106	4	Cdk6
25	8.71507e-99	0.688188	0.796	0.571	1.73874e-94	4	Ccl4
26	1.08314e-78	0.582362	0.565	0.383	2.16098e-74	4	Slc17a6
27	2.69504e-40	0.501586	0.684	0.551	5.37687e-36	4	Spp1
28	0	0.655508	0.846	0.308	0	7	Mcm3
29	7.1131e-304	0.551397	0.836	0.295	1.41913e-299	7	Mcm5
30	4.2901e-301	0.616601	0.848	0.343	8.55917e-297	7	Mcm6
31	3.31587e-275	0.686762	0.956	0.555	6.61549e-271	7	Dut
32	8.68459e-257	0.617801	0.992	0.776	1.73266e-252	7	Ran
33	4.68892e-256	0.519252	0.807	0.284	9.35487e-252	7	Lig1
34	2.35071e-255	0.543784	0.999	0.961	4.6899e-251	7	Ptma
35	1.57886e-250	0.527946	0.994	0.88	3.14998e-246	7	Ybx1
36	9.74589e-235	0.586378	0.996	0.892	1.9444e-230	7	Lgals1
37	4.91865e-230	0.503456	0.993	0.842	9.81321e-226	7	Txn1
38	3.24855e-224	0.533355	0.975	0.695	6.48118e-220	7	Nme1
39	7.62922e-219	0.547298	0.957	0.606	1.52211e-214	7	Ranbp1
40	3.22976e-203	0.514819	0.989	0.841	6.44369e-199	7	Eif5a
41	9.3127e-197	0.512484	0.73	0.306	1.85798e-192	7	Eno3
42	0	1.85091	0.767	0.279	0	8	Klf2
43	0	1.74575	0.877	0.229	0	8	Emb
44	0	1.05191	0.543	0.115	0	8	Cxcr4
45	0	0.984328	0.553	0.063	0	8	Tcf7
46	0	0.699854	0.999	0.965	0	8	Rps27
47	2.44432e-288	1.05804	0.783	0.425	4.87667e-284	8	Ssh2
48	4.24085e-283	0.892753	0.988	0.967	8.46091e-279	8	Btg1
49	8.36789e-266	1.03552	0.505	0.115	1.66948e-261	8	Pmepa1
50	6.22732e-260	0.912882	0.954	0.887	1.24241e-255	8	Ifngr1
51	7.48366e-215	1.40336	0.72	0.406	1.49306e-210	8	Il7r
52	1.93271e-198	0.779009	0.904	0.875	3.85594e-194	8	Gimap3
53	7.47641e-183	0.725972	0.537	0.2	1.49162e-178	8	Itgb7
54	1.06802e-182	0.780379	0.938	0.918	2.1308e-178	8	Btg2
55	1.05868e-166	0.882771	0.75	0.575	2.11218e-162	8	Gramd3
56	2.23254e-158	0.699622	0.946	0.933	4.45414e-154	8	Vps37b
57	1.96524e-155	0.756888	0.83	0.791	3.92086e-151	8	Gimap6
58	8.88483e-155	0.560244	0.954	0.942	1.77261e-150	8	Stk17b
59	2.00561e-150	0.806541	0.822	0.752	4.00139e-146	8	Slfn2
60	3.67653e-131	0.550117	0.937	0.913	7.33505e-127	8	Pnrc1
61	8.33963e-125	0.844257	0.68	0.532	1.66384e-120	8	Arl4c
62	9.90821e-125	0.757664	0.864	0.89	1.97679e-120	8	Zfp36l2
63	1.57319e-124	0.750929	0.524	0.264	3.13867e-120	8	Gm20186
64	3.06372e-120	0.733776	0.755	0.691	6.11243e-116	8	Gna13
65	2.29705e-116	0.550538	0.82	0.825	4.58284e-112	8	Rps27rt
66	1.43151e-115	0.634276	0.815	0.766	2.856e-111	8	Ccnd2
67	2.93126e-114	0.513096	0.824	0.818	5.84816e-110	8	Zcchc11
68	8.70247e-113	0.508781	0.94	0.942	1.73623e-108	8	Ets1
69	4.64703e-107	0.782234	0.73	0.661	9.2713e-103	8	Satb1
70	4.13641e-102	0.536385	0.888	0.884	8.25255e-98	8	Mcl1
71	1.99131e-95	0.969648	0.624	0.448	3.97286e-91	8	Cd69
72	1.56822e-93	0.718783	0.625	0.506	3.12876e-89	8	Foxp1
73	1.38761e-88	0.597073	0.725	0.689	2.76842e-84	8	Pdcd4
74	5.34121e-87	0.561515	0.786	0.778	1.06563e-82	8	Smad7
75	7.80095e-87	0.599738	0.717	0.674	1.55637e-82	8	4930523C07Rik
76	5.22329e-84	0.57802	0.729	0.735	1.0421e-79	8	Rabac1
77	1.68272e-81	0.62057	0.709	0.692	3.35719e-77	8	Arid5a
78	4.242e-80	0.605354	0.691	0.684	8.46322e-76	8	Atp11b
79	7.28368e-76	0.571399	0.743	0.761	1.45317e-71	8	Peli1
80	1.96735e-74	0.569599	0.731	0.602	3.92506e-70	8	Bcl2
81	7.07479e-71	0.666566	0.528	0.384	1.41149e-66	8	Irf2bp2
82	1.07162e-70	0.644584	0.694	0.681	2.13799e-66	8	Ier5
83	6.32263e-61	0.645616	0.744	0.76	1.26143e-56	8	Samhd1
84	7.92031e-61	0.571956	0.536	0.421	1.58018e-56	8	Chd3
85	8.18532e-56	0.517276	0.734	0.707	1.63305e-51	8	Zfp36l1
86	9.62735e-52	0.602384	0.619	0.596	1.92075e-47	8	Ppp1r15a
87	1.30728e-51	0.630461	0.672	0.65	2.60814e-47	8	Neurl3
88	2.69054e-48	0.609909	0.787	0.832	5.3679e-44	8	Klf6
89	7.78308e-42	0.864601	0.597	0.545	1.5528e-37	8	Ly6c2
90	3.81523e-40	0.525018	0.631	0.679	7.61177e-36	8	Bcl11b
91	1.15384e-38	0.578981	0.699	0.688	2.30203e-34	8	Pim1
92	7.64508e-36	0.503343	0.608	0.664	1.52527e-31	8	Clint1
93	3.67569e-35	0.526034	0.643	0.692	7.33337e-31	8	Ubald2
94	3.10334e-33	0.522622	0.624	0.611	6.19148e-29	8	Mxd1
95	1.31964e-31	0.537227	0.535	0.54	2.63282e-27	8	Grap2
96	1.64169e-31	0.580021	0.51	0.478	3.27534e-27	8	Tsc22d3
97	5.54482e-30	0.621945	0.504	0.463	1.10625e-25	8	Slfn1
98	1.04678e-28	0.504431	0.635	0.705	2.08842e-24	8	2810474O19Rik
99	4.69501e-26	0.522015	0.519	0.551	9.36702e-22	8	Rnf138
100	0	2.13913	0.965	0.125	0	9	Hist1h1b
101	0	2.04898	0.971	0.153	0	9	Hist1h2ap
102	0	1.91245	0.998	0.353	0	9	Top2a
103	0	1.84498	0.997	0.326	0	9	Mki67
104	0	1.84294	0.96	0.174	0	9	Hist1h2ae
105	0	1.67486	0.996	0.565	0	9	Tuba1b
106	0	1.67051	0.997	0.271	0	9	Pclaf
107	0	1.67021	1	0.684	0	9	Tubb5
108	0	1.44131	0.863	0.18	0	9	Ube2c
109	0	1.36762	0.856	0.07	0	9	Cenpf
110	0	1.3555	0.984	0.164	0	9	Birc5
111	0	1.32816	0.994	0.33	0	9	Smc2
112	0	1.32737	0.954	0.083	0	9	Nusap1
113	0	1.32719	1	0.852	0	9	Hmgb2
114	0	1.29616	0.972	0.422	0	9	Hist1h1e
115	0	1.26525	0.953	0.142	0	9	Rrm2
116	0	1.19869	0.99	0.283	0	9	Stmn1
117	0	1.18169	0.976	0.304	0	9	H2afx
118	0	1.15978	0.985	0.498	0	9	Tubb4b
119	0	1.13661	0.931	0.116	0	9	Cenpe
120	0	1.11985	0.957	0.111	0	9	Kif11
121	0	1.08696	0.96	0.145	0	9	Prc1
122	0	1.07781	0.968	0.092	0	9	Ccna2
123	0	1.05475	0.967	0.135	0	9	Cdca8
124	0	1.03954	0.965	0.098	0	9	Knl1
125	0	1.03776	0.964	0.129	0	9	Cdk1
126	0	1.03381	0.959	0.121	0	9	Tpx2
127	0	1.02377	0.891	0.06	0	9	Hist1h3c
128	0	0.986789	0.977	0.249	0	9	Cks1b
129	0	0.985231	0.953	0.302	0	9	Tuba1c
130	0	0.976838	0.97	0.176	0	9	Spc24
131	0	0.976566	0.996	0.534	0	9	Tmpo
132	0	0.921651	0.995	0.434	0	9	Lmnb1
133	0	0.899173	0.847	0.064	0	9	Hmmr
134	0	0.88243	0.998	0.89	0	9	H2afz
135	0	0.859425	0.997	0.698	0	9	Ube2s
136	0	0.8445	0.999	0.963	0	9	Ptma
137	0	0.83688	0.997	0.786	0	9	Ran
138	0	0.829296	0.939	0.19	0	9	Clspn
139	0	0.82325	0.902	0.067	0	9	Fbxo5
140	0	0.816926	0.941	0.317	0	9	Cks2
141	0	0.814265	0.982	0.569	0	9	Dut
142	0	0.813181	0.954	0.207	0	9	Incenp
143	0	0.810543	0.998	0.688	0	9	Smc4
144	0	0.807716	0.973	0.307	0	9	Rrm1
145	0	0.805644	0.955	0.353	0	9	Pttg1
146	0	0.791799	0.971	0.28	0	9	Kif15
147	0	0.788624	0.925	0.252	0	9	Tyms
148	0	0.780754	0.925	0.076	0	9	Aurkb
149	0	0.77789	0.989	0.449	0	9	Hmgn2
150	0	0.736585	0.922	0.12	0	9	Ncapg
151	0	0.735534	0.918	0.134	0	9	Tacc3
152	0	0.730077	0.891	0.065	0	9	Kif4
153	0	0.728027	0.782	0.05	0	9	Aspm
154	0	0.720143	0.851	0.142	0	9	Ccnb2
155	0	0.719627	0.941	0.227	0	9	Racgap1
156	0	0.719364	0.999	0.919	0	9	Hmgb1
157	0	0.708086	0.975	0.443	0	9	Ezh2
158	0	0.70463	0.978	0.497	0	9	Alyref
159	0	0.703881	0.993	0.749	0	9	Dek
160	0	0.697423	0.924	0.183	0	9	Ncapg2
161	0	0.693095	0.954	0.321	0	9	Gmnn
162	0	0.684779	0.926	0.213	0	9	Tk1
163	0	0.681372	0.923	0.285	0	9	Lig1
164	0	0.676723	0.883	0.104	0	9	Cdca3
165	0	0.676438	0.926	0.131	0	9	Asf1b
166	0	0.668398	0.993	0.814	0	9	Anp32b
167	0	0.666617	0.832	0.028	0	9	Esco2
168	0	0.666027	0.757	0.042	0	9	Hist1h2an
169	0	0.659069	0.873	0.157	0	9	Kif20b
170	0	0.658438	0.979	0.556	0	9	Anp32e
171	0	0.642907	0.877	0.063	0	9	Spc25
172	0	0.639883	0.873	0.094	0	9	Cit
173	0	0.608481	0.837	0.083	0	9	Bub1b
174	0	0.605948	0.864	0.135	0	9	Dlgap5
175	0	0.605607	0.837	0.058	0	9	Mis18bp1
176	0	0.603763	0.78	0.094	0	9	Hist1h1d
177	0	0.60298	0.946	0.282	0	9	Hjurp
178	0	0.598984	0.86	0.059	0	9	Bub1
179	0	0.597114	0.823	0.083	0	9	Kif23
180	0	0.59564	0.846	0.071	0	9	Ndc80
181	0	0.593163	0.88	0.133	0	9	Rad51
182	0	0.587887	0.84	0.058	0	9	Ckap2l
183	0	0.584886	0.801	0.108	0	9	Hist2h2ac
184	0	0.58444	0.858	0.053	0	9	Shcbp1
185	0	0.582592	0.757	0.103	0	9	Cdc20
186	0	0.578086	0.911	0.286	0	9	Mcm7
187	0	0.576794	0.883	0.099	0	9	Ncaph
188	0	0.576404	0.824	0.068	0	9	Kif22
189	0	0.576076	0.743	0.098	0	9	Ccnb1
190	0	0.571809	0.845	0.1	0	9	Cep55
191	0	0.564788	0.915	0.204	0	9	Ccdc34
192	0	0.563035	0.792	0.052	0	9	Sgo2a
193	0	0.554778	0.945	0.263	0	9	Plk4
194	0	0.552834	0.901	0.174	0	9	Mad2l1
195	0	0.550945	0.943	0.299	0	9	Mcm5
196	0	0.545359	0.832	0.053	0	9	Nuf2
197	0	0.543439	1	0.962	0	9	Ppia
198	0	0.538178	0.859	0.174	0	9	Uhrf1
199	0	0.537914	0.756	0.105	0	9	Kpna2
200	0	0.535187	0.826	0.141	0	9	Hist1h4d
201	0	0.534833	0.876	0.139	0	9	Ncapd2
202	0	0.518513	0.829	0.111	0	9	Diaph3
203	0	0.517426	0.928	0.365	0	9	Lsm2
204	0	0.510997	0.881	0.235	0	9	Rfc4
205	2.74533e-301	0.620245	0.978	0.502	5.47721e-297	9	Rad21
206	2.281e-292	0.621392	0.994	0.644	4.55083e-288	9	Nucks1
207	1.02845e-284	0.530299	0.894	0.322	2.05186e-280	9	Ckap5
208	3.72702e-284	0.60088	0.987	0.599	7.43578e-280	9	Smc1a
209	4.64928e-281	0.594995	0.946	0.42	9.27578e-277	9	Dnmt1
210	2.43371e-280	0.528057	0.927	0.355	4.8555e-276	9	Tipin
211	1.06093e-276	0.591845	0.976	0.606	2.11666e-272	9	Snrpd1
212	2.34685e-273	0.54393	0.974	0.462	4.6822e-269	9	Usp1
213	1.18604e-269	0.538811	0.968	0.514	2.36627e-265	9	Bub3
214	1.36888e-263	0.562755	0.967	0.506	2.73105e-259	9	Selenoh
215	2.41761e-263	0.665001	0.988	0.728	4.82338e-259	9	Hnrnpab
216	2.12035e-253	0.667407	0.981	0.618	4.23031e-249	9	Ranbp1
217	4.43182e-252	0.674776	0.984	0.631	8.84192e-248	9	Cmtm7
218	1.14384e-248	0.613586	0.946	0.468	2.28207e-244	9	Pcna
219	1.3997e-245	0.532459	0.992	0.666	2.79255e-241	9	Cbx3
220	1.4049e-244	0.558681	0.996	0.886	2.80293e-240	9	Ybx1
221	4.42272e-241	0.568221	0.992	0.759	8.82378e-237	9	Nap1l1
222	3.56473e-237	0.531343	0.879	0.362	7.112e-233	9	Fabp5
223	7.49216e-232	0.731066	0.997	0.857	1.49476e-227	9	Arl6ip1
224	3.32035e-214	0.505624	0.973	0.533	6.62443e-210	9	Srsf7
225	2.68057e-213	0.574676	0.984	0.722	5.34801e-209	9	Tagln2
226	2.33111e-206	0.68513	0.983	0.66	4.6508e-202	9	H2afv
227	3.92199e-193	0.611221	0.965	0.645	7.82477e-189	9	Ly6e
228	1.00152e-306	1.76455	0.873	0.191	1.99814e-302	25	Ccr7
229	9.21743e-178	0.832493	0.655	0.162	1.83897e-173	25	Gpm6b
230	1.9256e-144	0.822118	0.657	0.193	3.84177e-140	25	Pou2f2
231	4.52153e-135	1.25001	0.642	0.179	9.02091e-131	25	Xcl1
232	1.80952e-120	0.613079	0.638	0.19	3.61016e-116	25	Slamf6
233	1.06937e-113	0.676251	0.528	0.142	2.13349e-109	25	Tbc1d4
234	1.02221e-109	0.539667	0.739	0.305	2.0394e-105	25	Fam53b
235	6.32508e-107	0.716274	0.784	0.374	1.26192e-102	25	Sesn3
236	6.95674e-96	0.803434	0.705	0.347	1.38794e-91	25	Cd200
237	1.73433e-93	0.716982	0.948	0.695	3.46016e-89	25	Zfp36l1
238	8.85074e-83	0.555011	0.877	0.627	1.76581e-78	25	Msi2
239	2.57472e-78	1.01634	0.685	0.347	5.13683e-74	25	Nrn1
240	3.61543e-75	0.723312	0.629	0.289	7.21314e-71	25	Filip1l
241	9.7429e-72	0.552914	0.711	0.414	1.94381e-67	25	Slc22a15
242	7.35714e-71	0.511467	0.972	0.875	1.46782e-66	25	Hif1a
243	1.14246e-70	0.673037	0.959	0.842	2.27932e-66	25	Sdf4
244	5.64268e-68	0.546876	0.871	0.635	1.12577e-63	25	Sla
245	1.02202e-67	0.590915	0.877	0.642	2.03903e-63	25	Nfat5
246	1.60052e-67	0.554992	0.914	0.72	3.1932e-63	25	Inpp4b
247	2.76043e-66	0.757509	0.623	0.314	5.50734e-62	25	Igfbp7
248	1.40436e-65	0.667457	0.608	0.309	2.80185e-61	25	Dusp6
249	4.63494e-63	0.697727	0.582	0.271	9.24716e-59	25	Ms4a4c
250	5.34064e-61	0.609096	0.776	0.555	1.06551e-56	25	Arap2
251	2.447e-60	0.516005	0.877	0.667	4.88201e-56	25	Sat1
252	7.05072e-60	0.53332	0.955	0.849	1.40669e-55	25	Gdi2
253	2.97763e-59	0.580725	0.765	0.545	5.94068e-55	25	Fam162a
254	9.11282e-52	0.513278	0.802	0.529	1.8181e-47	25	Tnfrsf4
255	7.04057e-50	0.558862	0.53	0.275	1.40466e-45	25	Crtam
256	5.45339e-45	0.596955	0.81	0.61	1.08801e-40	25	Eea1
257	1.70318e-30	0.521919	0.647	0.422	3.39801e-26	25	Slc17a6
258	9.96721e-28	0.734426	0.511	0.324	1.98856e-23	25	Fam46a
259	1.63064e-241	1.19028	1	0.997	3.25328e-237	26	mt-Co1
260	1.56754e-239	1.30925	1	0.998	3.1274e-235	26	mt-Atp6
261	4.05631e-238	1.30043	0.996	0.997	8.09274e-234	26	mt-Co2
262	3.69333e-233	1.24009	1	0.997	7.36857e-229	26	mt-Co3
263	3.15757e-205	1.18553	0.989	0.991	6.29966e-201	26	mt-Cytb
264	1.05811e-202	1.70593	0.996	0.995	2.11104e-198	26	Malat1
265	2.28369e-201	1.16681	0.982	0.991	4.55619e-197	26	mt-Nd4
266	4.11346e-191	1.22463	0.987	0.988	8.20677e-187	26	mt-Nd2
267	4.70847e-171	1.54892	0.998	1	9.39387e-167	26	Gm42418
268	7.14078e-170	1.09494	0.982	0.991	1.42466e-165	26	mt-Nd1
269	5.17642e-133	1.27611	0.931	0.958	1.03275e-128	26	Xist
270	1.21197e-117	0.902025	0.949	0.99	2.41801e-113	26	Ptprc
271	5.26543e-89	1.2006	0.845	0.835	1.05051e-84	26	AY036118
272	1.90241e-64	1.26216	0.808	0.911	3.7955e-60	26	Dennd4a
273	1.9153e-61	0.791132	0.841	0.982	3.82122e-57	26	Mbnl1
274	1.38805e-58	0.842691	0.827	0.972	2.76929e-54	26	Rbm39
275	3.03328e-56	0.917783	0.772	0.912	6.05171e-52	26	mt-Nd3
276	8.08216e-37	0.797246	0.717	0.924	1.61247e-32	26	Son
277	2.55313e-35	0.716921	0.779	0.966	5.09375e-31	26	Srrm2
278	1.11658e-34	0.88076	0.737	0.936	2.22769e-30	26	Luc7l2
279	3.80114e-33	1.19622	0.675	0.795	7.58366e-29	26	Ogt
280	3.57703e-32	0.836309	0.692	0.908	7.13654e-28	26	mt-Nd5
281	5.84154e-32	1.27372	0.631	0.659	1.16545e-27	26	Neat1
282	7.27176e-32	1.05078	0.684	0.84	1.45079e-27	26	Rsrp1
283	4.04136e-28	1.22953	0.666	0.814	8.06292e-24	26	Malt1
284	1.61339e-25	0.855824	0.699	0.927	3.21887e-21	26	Fus
285	3.81122e-23	0.994812	0.681	0.894	7.60377e-19	26	Clk1
286	3.71985e-20	0.858106	0.675	0.902	7.42147e-16	26	Nktr
287	3.37934e-19	0.554086	0.192	0.519	6.74213e-15	26	Faim
288	4.39082e-19	0.557165	0.695	0.938	8.76013e-15	26	Sf3b1
289	2.3029e-18	0.500624	0.221	0.561	4.59451e-14	26	Fam169b
290	2.45905e-18	0.613257	0.737	0.959	4.90606e-14	26	Akap13
291	1.87791e-17	1.13157	0.586	0.659	3.74662e-13	26	Neurl3
292	6.04572e-17	0.620842	0.726	0.953	1.20618e-12	26	Prrc2c
293	1.15632e-16	0.749841	0.697	0.906	2.30697e-12	26	Ahnak
294	1.86755e-16	0.76766	0.684	0.921	3.72595e-12	26	Wnk1
295	3.4706e-16	0.728439	0.692	0.934	6.92419e-12	26	H2-Q4
296	8.97319e-16	1.90178	0.553	0.617	1.79024e-11	26	Ikzf2
297	1.29556e-15	1.24591	0.558	0.65	2.58477e-11	26	AC149090.1
298	5.19716e-15	1.30003	0.538	0.608	1.03689e-10	26	Samd9l
299	8.4956e-15	0.515901	0.259	0.597	1.69496e-10	26	2010111I01Rik
300	1.36485e-14	0.59105	0.715	0.958	2.72301e-10	26	Ets1
301	7.06053e-14	1.35208	0.558	0.687	1.40865e-09	26	Txk
302	1.56092e-13	0.736021	0.673	0.934	3.11419e-09	26	Ankrd11
303	2.86987e-13	0.502494	0.248	0.566	5.72568e-09	26	Mysm1
304	2.93922e-13	0.985651	0.639	0.877	5.86404e-09	26	Nabp1
305	6.48714e-13	0.504997	0.241	0.552	1.29425e-08	26	Rlim
306	1.11538e-12	0.576155	0.241	0.548	2.22529e-08	26	Srpk2
307	1.24135e-12	0.562344	0.243	0.545	2.47662e-08	26	Heca
308	1.50135e-12	0.514055	0.239	0.537	2.99534e-08	26	Hook3
309	2.82701e-12	0.536813	0.305	0.669	5.64017e-08	26	Msi2
310	5.58764e-12	0.539516	0.285	0.625	1.11479e-07	26	Ccnt1
311	5.87149e-12	0.547657	0.259	0.574	1.17142e-07	26	Plec
312	1.14553e-11	0.536826	0.732	0.95	2.28545e-07	26	Vps37b
313	1.35549e-11	0.53822	0.268	0.583	2.70433e-07	26	Mef2d
314	1.73398e-11	0.570796	0.301	0.645	3.45946e-07	26	Ubl3
315	4.88332e-11	0.533271	0.332	0.706	9.74271e-07	26	Vmp1
316	1.73952e-10	0.907703	0.604	0.834	3.47052e-06	26	Zcchc11
317	4.14962e-10	0.747697	0.613	0.867	8.27891e-06	26	Atrx
318	4.4461e-10	1.06637	0.549	0.682	8.87041e-06	26	Satb1
319	5.96044e-10	0.544829	0.239	0.509	1.18917e-05	26	Asxl2
320	6.35901e-10	0.524262	0.237	0.501	1.26869e-05	26	Gtpbp2
321	6.67434e-10	0.562501	0.321	0.671	1.3316e-05	26	Zbtb1
322	6.84568e-10	0.55506	0.675	0.928	1.36578e-05	26	Celf2
323	7.65008e-10	0.508532	0.252	0.539	1.52627e-05	26	Nup210
324	1.11649e-09	0.541055	0.274	0.565	2.22751e-05	26	Gm47283
325	1.56612e-09	0.55921	0.241	0.507	3.12457e-05	26	Alkbh1
326	1.76855e-09	0.562682	0.314	0.652	3.52843e-05	26	Phip
327	1.80764e-09	0.53272	0.308	0.65	3.60642e-05	26	Zfp644
328	3.25131e-09	0.561509	0.263	0.545	6.48668e-05	26	Mau2
329	3.26287e-09	0.536872	0.341	0.71	6.50976e-05	26	Atxn1
330	3.39002e-09	0.512318	0.27	0.557	6.76344e-05	26	Itpr2
331	3.44256e-09	0.562963	0.354	0.73	6.86826e-05	26	Rhoh
332	3.64506e-09	0.53796	0.25	0.527	7.27227e-05	26	Rbm6
333	4.05706e-09	0.623255	0.279	0.58	8.09424e-05	26	Snrnp48
334	4.38087e-09	0.513034	0.265	0.552	8.74028e-05	26	Xiap
335	4.88881e-09	0.502067	0.261	0.536	9.75366e-05	26	Gpr132
336	5.99452e-09	0.503827	0.27	0.555	0.000119597	26	Ikzf3
337	6.67428e-09	0.534614	0.292	0.597	0.000133159	26	Pcgf5
338	9.08705e-09	0.541438	0.261	0.535	0.000181296	26	Cbl
339	1.16899e-08	0.867975	0.588	0.841	0.000233225	26	Macf1
340	1.494e-08	0.518418	0.299	0.611	0.000298067	26	Srsf1
341	1.54363e-08	0.573608	0.272	0.56	0.000307969	26	Osbpl3
342	1.77929e-08	0.579041	0.294	0.593	0.000354986	26	Elmo1
343	1.92842e-08	0.52911	0.314	0.643	0.000384738	26	Luc7l3
344	2.95992e-08	0.572792	0.274	0.555	0.000590533	26	Atp2b4
345	3.50039e-08	0.532577	0.332	0.681	0.000698362	26	Traf3ip3
346	4.63875e-08	0.603056	0.334	0.664	0.000925477	26	Rel
347	5.43499e-08	0.562026	0.303	0.609	0.00108433	26	Rlf
348	8.98919e-08	0.590255	0.314	0.614	0.00179343	26	9930111J21Rik2
349	1.00147e-07	0.628434	0.265	0.531	0.00199803	26	Ubn2
350	1.10427e-07	0.555885	0.268	0.528	0.00220314	26	Ikbkb
351	1.11186e-07	0.543626	0.279	0.549	0.00221827	26	Epb41
352	1.12502e-07	0.604225	0.327	0.667	0.00224452	26	2025-03-07
353	1.91684e-07	0.620808	0.274	0.529	0.00382429	26	Kcnq1ot1
354	2.29835e-07	0.595183	0.334	0.661	0.00458544	26	Cdk11b
355	2.62678e-07	0.699331	0.631	0.909	0.00524069	26	Rbm25
356	2.94484e-07	0.593965	0.334	0.672	0.00587525	26	Cdk12
357	4.37526e-07	0.56971	0.259	0.502	0.00872908	26	Itch
358	4.86722e-07	0.567834	0.637	0.937	0.0097106	26	Fyb
359	5.39936e-07	0.574478	0.265	0.52	0.0107723	26	Avl9
360	5.76241e-07	0.541893	0.263	0.51	0.0114966	26	Ubr2
361	6.19027e-07	0.985955	0.518	0.7	0.0123502	26	Zcchc7
362	6.41459e-07	0.864681	0.593	0.844	0.0127977	26	Itpkb
363	6.85791e-07	0.921666	0.555	0.793	0.0136822	26	Ifnar1
364	8.74976e-07	0.577134	0.323	0.637	0.0174566	26	Man2b1
365	1.13021e-06	0.539022	0.327	0.639	0.0225488	26	Tardbp
366	1.24418e-06	0.846991	0.571	0.824	0.0248227	26	Ccnl1
367	1.56843e-06	0.599368	0.268	0.517	0.0312918	26	Sytl2
368	1.70725e-06	0.550065	0.347	0.681	0.0340613	26	Ddx17
369	2.78303e-06	0.560379	0.301	0.581	0.0555243	26	Prex1
370	2.91149e-06	0.792307	0.27	0.512	0.058087	26	Lars2
371	2.94957e-06	0.771304	0.569	0.845	0.0588469	26	Snrnp70
372	5.53772e-06	0.698815	0.58	0.835	0.110483	26	Pik3r1
373	7.51968e-06	0.922681	0.454	0.541	0.150025	26	Lyz2
374	7.57385e-06	0.546194	0.301	0.57	0.151106	26	Adcy7
375	1.06264e-05	0.739065	0.577	0.863	0.212006	26	Dock2
376	1.06285e-05	0.571709	0.281	0.529	0.212049	26	Setd2
377	1.19019e-05	0.543329	0.341	0.649	0.237455	26	Ago2
378	1.21325e-05	0.57962	0.394	0.759	0.242055	26	Phf3
379	1.24937e-05	0.71032	0.387	0.752	0.249262	26	Crlf3
380	1.44954e-05	0.583658	0.283	0.514	0.289198	26	Rnf213
381	1.55223e-05	0.863663	0.558	0.795	0.309685	26	Smad7
382	1.8236e-05	0.578236	0.321	0.595	0.363827	26	Herc1
383	1.96633e-05	0.617326	0.343	0.65	0.392303	26	R3hdm1
384	2.89181e-05	0.534778	0.327	0.604	0.576944	26	Mxd4
385	3.93698e-05	0.669911	0.299	0.556	0.785467	26	Sipa1l1
386	4.74268e-05	0.544853	0.376	0.701	0.946211	26	Arid4b
387	6.27576e-05	0.60176	0.321	0.59	1	26	Mef2a
388	6.39927e-05	0.616308	0.314	0.567	1	26	Kdm6b
389	6.65778e-05	0.992455	0.513	0.725	1	26	Krit1
390	7.17997e-05	0.573208	0.365	0.696	1	26	Ankrd17
391	7.40737e-05	0.534199	0.392	0.745	1	26	Ythdc1
392	7.55951e-05	0.637959	0.332	0.621	1	26	Nufip2
393	7.58353e-05	0.701656	0.345	0.648	1	26	Atp8b4
394	7.73571e-05	0.56797	0.383	0.706	1	26	Ifrd1
395	7.89574e-05	0.633902	0.385	0.714	1	26	2810474O19Rik
396	8.15072e-05	0.675517	0.299	0.549	1	26	Tia1
397	8.72274e-05	0.598524	0.363	0.655	1	26	Lyst
398	9.14687e-05	0.571999	0.4	0.781	1	26	Hectd1
399	9.74137e-05	0.695227	0.332	0.617	1	26	Tnrc6a
400	0.000111516	0.646891	0.305	0.548	1	26	Clec2d
401	0.000115908	0.650102	0.299	0.543	1	26	Zufsp
402	0.000122487	0.525408	0.392	0.734	1	26	Chd7
403	0.00012529	0.643736	0.345	0.643	1	26	Tpp2
404	0.000148232	0.674846	0.292	0.525	1	26	Rictor
405	0.000153808	0.686911	0.573	0.83	1	26	Smchd1
406	0.000162285	0.847486	0.529	0.757	1	26	Chd2
407	0.000199397	0.870812	0.527	0.78	1	26	Prpf4b
408	0.000205907	0.547305	0.65	0.941	1	26	Btg2
409	0.000224149	1.08874	0.46	0.584	1	26	Ccr5
410	0.00024598	0.680345	0.325	0.591	1	26	Nisch
411	0.000404891	0.77463	0.434	0.781	1	26	Samhd1
412	0.000418714	0.544095	0.611	0.918	1	26	Ptpn22
413	0.000500338	0.604178	0.374	0.673	1	26	Trip11
414	0.000512049	0.55298	0.423	0.733	1	26	Zfp36l1
415	0.000535025	0.641178	0.378	0.7	1	26	Spag9
416	0.000542644	0.786201	0.566	0.847	1	26	Vgll4
417	0.000545208	0.501081	0.467	0.834	1	26	Ifi203
418	0.000651956	0.767199	0.551	0.802	1	26	Fosl2
419	0.000695825	0.500677	0.442	0.812	1	26	Cd27
420	0.000781475	0.709304	0.575	0.876	1	26	Nsd3
421	0.00079526	0.738614	0.389	0.7	1	26	Nrip1
422	0.000796858	0.655121	0.392	0.693	1	26	Il18r1
423	0.000813673	0.687292	0.325	0.589	1	26	Sfi1
424	0.000828062	0.658653	0.316	0.564	1	26	Nup98
425	0.000854644	0.623477	0.367	0.675	1	26	Akap9
426	0.000885319	0.696102	0.296	0.524	1	26	Inpp5d
427	0.000983174	0.655116	0.551	0.841	1	26	Dock10
428	0.00129122	0.691323	0.338	0.603	1	26	Tnrc6c
429	0.00129493	0.552313	0.619	0.901	1	26	Hif1a
430	0.00145327	0.81081	0.515	0.702	1	26	Pim1
431	0.00154343	0.643137	0.347	0.623	1	26	Smg1
432	0.00156486	0.739802	0.427	0.781	1	26	Peli1
433	0.00160338	0.917196	0.473	0.623	1	26	Mxd1
434	0.00163291	0.812505	0.518	0.755	1	26	Tnrc6b
435	0.0016957	0.5179	0.454	0.819	1	26	Ugcg
436	0.00170418	0.904187	0.509	0.744	1	26	Slc38a2
437	0.00198881	0.576548	0.434	0.792	1	26	Stat4
438	0.00236937	0.684145	0.314	0.546	1	26	Fryl
439	0.00241109	0.586245	0.398	0.726	1	26	N4bp2l2
440	0.00260134	0.719371	0.321	0.561	1	26	Zc3h7a
441	0.00356074	0.5001	0.628	0.928	1	26	Tnfaip3
442	0.00386723	0.572558	0.434	0.801	1	26	Bclaf1
443	0.00413366	0.59374	0.454	0.769	1	26	Ctla4
444	0.0041709	0.548409	0.478	0.839	1	26	Uhrf2
445	0.00440287	0.535999	0.449	0.816	1	26	Aebp2
446	0.0047179	0.769077	0.551	0.855	1	26	Tra2a
447	0.00472576	0.60878	0.35	0.604	1	26	Zfp638
448	0.00521091	0.503049	0.458	0.841	1	26	Zc3hav1
449	0.00687466	0.661026	0.566	0.871	1	26	Itk
450	0.00889894	0.670656	0.33	0.564	1	26	Jarid2
451	0.00962907	0.721568	0.352	0.607	1	26	Etnk1

## Sheet: 146M
	p_val	avg_logFC	pct.1	pct.2	p_val_adj	cluster	gene
1	0	1.13664	0.573	0.253	0	0	Arg1
2	0	1.05349	0.876	0.649	0	0	Cxcl2
3	0	1.01009	0.617	0.317	0	0	Fn1
4	0	0.921443	0.848	0.583	0	0	Il1b
5	0	0.818405	0.754	0.451	0	0	Ptgs2
6	0	0.75272	0.669	0.293	0	0	F10
7	0	0.724577	0.937	0.713	0	0	Cd14
8	0	0.697441	0.809	0.504	0	0	Thbs1
9	0	0.614348	0.759	0.461	0	0	Hilpda
10	0	0.602918	0.864	0.596	0	0	Il1rn
11	0	0.577979	0.99	0.773	0	0	S100a6
12	0	0.568241	0.834	0.567	0	0	Nlrp3
13	0	0.542017	0.819	0.491	0	0	Slc16a3
14	0	0.53932	0.858	0.521	0	0	Adam8
15	0	0.534133	0.903	0.642	0	0	Bcl2a1b
16	0	0.518541	0.79	0.499	0	0	Clec4d
17	1.69255e-306	0.536935	0.781	0.503	3.52625e-302	0	Malt1
18	6.60095e-306	0.828346	0.709	0.458	1.37524e-301	0	Clec4n
19	4.20324e-289	0.615562	0.931	0.741	8.75703e-285	0	Ier3
20	5.88698e-263	0.519714	0.733	0.438	1.22649e-258	0	Clec4e
21	2.7924e-248	0.511957	0.704	0.449	5.81769e-244	0	Phlda1
22	1.79799e-232	0.506031	0.75	0.507	3.74593e-228	0	Osm
23	4.59775e-231	0.824283	0.897	0.736	9.57895e-227	0	Ccl2
24	2.87702e-229	0.532601	0.934	0.774	5.99398e-225	0	Tgfbi
25	4.54918e-228	0.530631	0.931	0.793	9.47775e-224	0	Nfkbia
26	1.20784e-184	0.911299	0.713	0.487	2.51641e-180	0	Spp1
27	2.64181e-142	0.676307	0.777	0.622	5.50394e-138	0	Ccl7
28	5.94605e-134	0.530818	0.678	0.494	1.2388e-129	0	Tnf
29	0	1.12357	0.667	0.171	0	1	Vcam1
30	0	1.09407	0.992	0.867	0	1	Apoe
31	0	1.07258	0.987	0.545	0	1	Ms4a7
32	0	0.946606	0.98	0.637	0	1	C1qa
33	0	0.935527	0.982	0.635	0	1	C1qc
34	0	0.916174	0.98	0.681	0	1	C1qb
35	0	0.878216	0.997	0.875	0	1	Ctsd
36	0	0.833923	0.971	0.597	0	1	Hexb
37	0	0.797564	0.946	0.561	0	1	Trem2
38	0	0.758282	0.846	0.351	0	1	Cd72
39	0	0.702592	0.944	0.634	0	1	Cd63
40	0	0.68461	0.876	0.436	0	1	Stab1
41	0	0.641371	0.982	0.584	0	1	Cxcl16
42	0	0.625474	0.745	0.265	0	1	Acp5
43	0	0.609552	0.662	0.162	0	1	Cadm1
44	0	0.590165	0.985	0.748	0	1	Hexa
45	0	0.587033	0.936	0.564	0	1	Lipa
46	0	0.585002	0.89	0.322	0	1	Hpgds
47	0	0.562582	0.999	0.919	0	1	Itm2b
48	0	0.558862	0.946	0.502	0	1	Cd93
49	0	0.53857	0.969	0.629	0	1	Adgre1
50	0	0.537619	0.95	0.594	0	1	Clec12a
51	0	0.509202	0.954	0.646	0	1	Man2b1
52	2.32381e-305	0.515556	1	0.939	4.84144e-301	1	Ctsb
53	9.60748e-301	0.634516	0.936	0.592	2.00162e-296	1	Fcgr4
54	3.76059e-294	0.52623	0.992	0.799	7.83482e-290	1	Mpeg1
55	4.62092e-290	0.789405	0.856	0.499	9.62723e-286	1	AW112010
56	1.40283e-258	0.826435	0.6	0.256	2.92265e-254	1	Gdf15
57	1.35469e-245	0.718557	0.561	0.228	2.82237e-241	1	Cxcl9
58	0	2.15665	0.561	0.111	0	2	Retnla
59	0	2.09184	0.512	0.017	0	2	Cd209f
60	0	2.08678	0.769	0.024	0	2	Lyve1
61	0	1.98368	0.94	0.258	0	2	Gas6
62	0	1.94147	0.972	0.655	0	2	Selenop
63	0	1.8922	0.912	0.275	0	2	Folr2
64	0	1.86669	0.943	0.47	0	2	Ccl8
65	0	1.86661	0.924	0.361	0	2	Fcgrt
66	0	1.84391	0.805	0.091	0	2	Ednrb
67	0	1.84121	0.928	0.468	0	2	F13a1
68	0	1.78233	0.898	0.221	0	2	Cbr2
69	0	1.74206	0.774	0.063	0	2	Fcna
70	0	1.73733	0.921	0.448	0	2	Pltp
71	0	1.71687	0.843	0.243	0	2	Clec10a
72	0	1.63106	0.869	0.485	0	2	Egr1
73	0	1.60137	0.736	0.146	0	2	C4b
74	0	1.57901	0.965	0.556	0	2	Mrc1
75	0	1.52929	0.958	0.544	0	2	Timp2
76	0	1.46626	0.893	0.396	0	2	Rnase4
77	0	1.37774	0.623	0.159	0	2	Cfh
78	0	1.30693	0.817	0.212	0	2	Stard8
79	0	1.29283	0.957	0.668	0	2	Maf
80	0	1.26539	0.953	0.772	0	2	Serinc3
81	0	1.24068	0.85	0.294	0	2	Pmp22
82	0	1.20353	0.801	0.286	0	2	Ddx60
83	0	1.18811	0.759	0.172	0	2	Igfbp4
84	0	1.1815	0.777	0.175	0	2	Lifr
85	0	1.1692	0.948	0.84	0	2	Wfdc17
86	0	1.16885	0.892	0.36	0	2	Serpinb6a
87	0	1.15826	0.974	0.827	0	2	Ccl6
88	0	1.15265	0.628	0.044	0	2	Cp
89	0	1.12357	0.78	0.157	0	2	Npl
90	0	1.11799	0.986	0.87	0	2	Grn
91	0	1.07555	0.879	0.46	0	2	Glul
92	0	1.06783	0.636	0.061	0	2	Ltc4s
93	0	1.05939	0.757	0.174	0	2	Tns1
94	0	1.0403	0.845	0.407	0	2	Wwp1
95	0	1.03065	0.882	0.549	0	2	Ap2a2
96	0	1.01833	0.884	0.506	0	2	Mtss1
97	0	0.960978	0.662	0.042	0	2	Fgfr1
98	0	0.951752	0.848	0.481	0	2	Eps15
99	0	0.942371	0.855	0.284	0	2	Igf1
100	0	0.931044	0.875	0.465	0	2	Abca1
101	0	0.929813	0.987	0.636	0	2	C1qa
102	0	0.924214	0.93	0.688	0	2	Dab2
103	0	0.918068	0.748	0.314	0	2	Sulf2
104	0	0.910011	0.898	0.67	0	2	Cfp
105	0	0.909006	0.903	0.741	0	2	Kctd12
106	0	0.908477	0.829	0.45	0	2	Pepd
107	0	0.887184	0.981	0.921	0	2	Itm2b
108	0	0.882706	0.866	0.537	0	2	Tcf4
109	0	0.871953	0.986	0.863	0	2	Lgmn
110	0	0.871287	0.803	0.449	0	2	Tcn2
111	0	0.866757	0.737	0.217	0	2	Cd38
112	0	0.85567	0.667	0.088	0	2	Etv1
113	0	0.854686	0.551	0.083	0	2	Fam43a
114	0	0.84381	0.858	0.549	0	2	Marcksl1
115	0	0.843704	0.632	0.272	0	2	Tfrc
116	0	0.843508	0.896	0.752	0	2	Snx2
117	0	0.838828	0.942	0.745	0	2	Sdc3
118	0	0.837365	0.557	0.037	0	2	Fxyd2
119	0	0.835445	0.823	0.412	0	2	Frmd4b
120	0	0.829723	0.663	0.194	0	2	Pros1
121	0	0.82712	0.842	0.443	0	2	Ap1b1
122	0	0.822982	0.749	0.24	0	2	Sgpp1
123	0	0.820582	0.936	0.795	0	2	Cltc
124	0	0.809051	0.836	0.488	0	2	Man1a
125	0	0.807745	0.928	0.619	0	2	Ccl7
126	0	0.806044	0.876	0.615	0	2	Aplp2
127	0	0.802944	0.56	0.044	0	2	Rcn3
128	0	0.796196	0.716	0.248	0	2	Nxpe5
129	0	0.796188	0.779	0.392	0	2	Rnasel
130	0	0.793062	0.839	0.508	0	2	Adam15
131	0	0.786547	0.658	0.24	0	2	Ighm
132	0	0.785304	0.784	0.409	0	2	Tgfbr2
133	0	0.781109	0.958	0.82	0	2	Marcks
134	0	0.781091	0.918	0.671	0	2	Gda
135	0	0.779782	0.831	0.536	0	2	Osbpl9
136	0	0.773664	0.977	0.635	0	2	C1qc
137	0	0.765517	0.96	0.761	0	2	Ccl9
138	0	0.763131	0.624	0.231	0	2	Tmem176a
139	0	0.761262	0.84	0.608	0	2	Itm2c
140	0	0.756627	0.776	0.403	0	2	Dse
141	0	0.751051	0.743	0.299	0	2	Agtrap
142	0	0.749122	0.865	0.69	0	2	Ap2m1
143	0	0.748191	0.762	0.431	0	2	Trf
144	0	0.739259	0.98	0.786	0	2	Ctsl
145	0	0.739123	0.716	0.258	0	2	Rab11fip5
146	0	0.738267	0.89	0.677	0	2	Ehd4
147	0	0.735544	0.954	0.837	0	2	BC005537
148	0	0.732344	0.872	0.645	0	2	G3bp2
149	0	0.731703	0.781	0.425	0	2	Gnpda1
150	0	0.723636	0.704	0.236	0	2	Hist1h2bc
151	0	0.714391	0.625	0.133	0	2	Abca9
152	0	0.712522	0.961	0.845	0	2	Ly6e
153	0	0.707131	0.662	0.144	0	2	Pdgfc
154	0	0.692597	0.68	0.283	0	2	Lrp6
155	0	0.690106	0.877	0.578	0	2	Naaa
156	0	0.688197	0.997	0.94	0	2	Ctsb
157	0	0.683356	0.745	0.347	0	2	Itsn1
158	0	0.682293	0.709	0.305	0	2	Tbc1d14
159	0	0.673754	0.814	0.496	0	2	Txnip
160	0	0.666644	0.61	0.163	0	2	Ms4a8a
161	0	0.659565	0.663	0.295	0	2	Tmem176b
162	0	0.659522	0.83	0.57	0	2	Tpp1
163	0	0.653778	0.609	0.166	0	2	Sesn1
164	0	0.646367	0.808	0.523	0	2	Nrp1
165	0	0.646093	0.843	0.616	0	2	Scamp2
166	0	0.645319	0.782	0.448	0	2	Fli1
167	0	0.643778	0.688	0.261	0	2	Zcchc24
168	0	0.633329	0.707	0.325	0	2	Zfhx3
169	0	0.630563	0.586	0.093	0	2	Tbc1d4
170	0	0.629764	0.782	0.453	0	2	Atp6v0a1
171	0	0.626862	0.768	0.419	0	2	Nrp2
172	0	0.625046	0.63	0.228	0	2	Serpinb8
173	0	0.621357	0.625	0.248	0	2	Siglec1
174	0	0.62095	0.746	0.391	0	2	Lbh
175	0	0.620033	0.782	0.49	0	2	Rin2
176	0	0.613658	0.552	0.069	0	2	Reps2
177	0	0.604239	0.711	0.349	0	2	Gas7
178	0	0.598069	0.92	0.785	0	2	Fcgr2b
179	0	0.597172	0.897	0.751	0	2	Unc93b1
180	0	0.592071	0.638	0.181	0	2	Epb41l1
181	0	0.590974	0.939	0.843	0	2	Lamp2
182	0	0.58996	0.743	0.38	0	2	B4galt6
183	0	0.589875	0.752	0.409	0	2	Idh1
184	0	0.589831	0.655	0.295	0	2	Sema4a
185	0	0.589679	0.672	0.29	0	2	Nfxl1
186	0	0.588726	0.682	0.276	0	2	Ctnnd1
187	0	0.585132	0.99	0.936	0	2	H2-K1
188	0	0.573611	0.65	0.303	0	2	Mylip
189	0	0.571289	0.587	0.194	0	2	Fcrls
190	0	0.569319	0.595	0.177	0	2	Fchsd2
191	0	0.567978	0.61	0.237	0	2	Arhgef3
192	0	0.560027	0.958	0.897	0	2	Lamp1
193	0	0.557878	0.673	0.32	0	2	Mindy1
194	0	0.557165	0.668	0.311	0	2	Pcmtd1
195	0	0.556292	0.896	0.519	0	2	Pf4
196	0	0.545775	0.971	0.862	0	2	Ctsc
197	0	0.538597	0.613	0.214	0	2	Psd3
198	0	0.529199	0.592	0.169	0	2	Tmem8
199	0	0.525846	0.611	0.211	0	2	Slc9a9
200	0	0.515218	0.664	0.319	0	2	Man1c1
201	1.02252e-306	0.511969	0.655	0.329	2.13032e-302	2	Pikfyve
202	1.42218e-305	0.837137	0.824	0.531	2.96296e-301	2	Klf2
203	5.91881e-304	0.69861	0.94	0.694	1.23312e-299	2	Hmox1
204	2.79443e-297	0.508505	0.916	0.824	5.82191e-293	2	Snx3
205	3.31034e-294	0.504331	0.673	0.341	6.89677e-290	2	Klhl9
206	7.72487e-294	0.530713	0.755	0.466	1.6094e-289	2	Twf1
207	4.38938e-293	0.5911	0.743	0.47	9.14483e-289	2	Cd302
208	1.86333e-290	0.550521	0.874	0.723	3.88207e-286	2	Qk
209	3.38496e-289	0.61551	0.827	0.561	7.05223e-285	2	Prcp
210	1.48796e-285	0.581162	0.847	0.657	3.10002e-281	2	Nrros
211	2.65252e-282	0.739682	0.877	0.616	5.52627e-278	2	Zfp36l1
212	2.1214e-280	0.684814	0.823	0.64	4.41971e-276	2	Mat2a
213	6.11717e-280	0.54796	0.741	0.465	1.27445e-275	2	Rab31
214	2.01323e-273	0.57006	0.89	0.729	4.19436e-269	2	Ddx3x
215	3.16974e-271	0.52167	0.876	0.762	6.60383e-267	2	Ap2s1
216	4.09104e-268	0.558419	0.861	0.641	8.52327e-264	2	Adgre1
217	8.19553e-267	0.507749	0.647	0.349	1.70746e-262	2	Fam213b
218	1.21498e-263	0.514434	0.844	0.676	2.53129e-259	2	Gns
219	1.8538e-260	0.566635	0.864	0.636	3.86222e-256	2	Ptafr
220	1.84033e-258	0.509568	0.757	0.48	3.83415e-254	2	Hacd4
221	5.78143e-256	0.514964	0.767	0.502	1.2045e-251	2	Arap1
222	6.52913e-255	0.662434	0.935	0.834	1.36028e-250	2	Jund
223	8.13003e-251	0.533135	0.798	0.585	1.69381e-246	2	Mpp1
224	2.13897e-249	0.5391	0.877	0.766	4.45634e-245	2	Csf1r
225	5.10864e-246	0.518762	0.792	0.553	1.06433e-241	2	Cd164
226	7.68621e-245	0.51566	0.732	0.453	1.60135e-240	2	Plekhb2
227	2.24515e-244	0.51094	0.67	0.362	4.67754e-240	2	Rassf2
228	2.22408e-240	0.516123	0.734	0.478	4.63365e-236	2	Bin1
229	2.16938e-239	0.572157	0.979	0.868	4.51969e-235	2	Apoe
230	3.71306e-238	0.680786	0.59	0.284	7.73578e-234	2	Hist1h1c
231	2.87113e-237	0.844167	0.845	0.62	5.98171e-233	2	Klf4
232	8.76368e-237	0.540615	0.716	0.424	1.82582e-232	2	Bst1
233	1.15543e-236	0.580202	0.767	0.501	2.40723e-232	2	Dnase2a
234	2.35497e-234	0.67826	0.828	0.601	4.90634e-230	2	Rhob
235	2.06754e-232	0.561623	0.898	0.67	4.30752e-228	2	Clec4a1
236	4.74453e-231	0.648004	0.764	0.471	9.88475e-227	2	Dck
237	9.69154e-228	0.532594	0.887	0.734	2.01914e-223	2	Ssr3
238	2.24843e-226	0.628542	0.933	0.833	4.68437e-222	2	Zfp36
239	5.53456e-225	0.794166	0.812	0.643	1.15307e-220	2	Ier2
240	3.86438e-223	0.651053	0.843	0.658	8.05105e-219	2	Wsb1
241	1.50657e-222	0.624857	0.878	0.74	3.13878e-218	2	Jun
242	8.79604e-219	0.534647	0.828	0.678	1.83257e-214	2	Zcchc6
243	1.43933e-214	0.571798	0.741	0.527	2.9987e-210	2	Il4ra
244	1.08594e-211	0.522302	0.795	0.638	2.26245e-207	2	Snx6
245	1.54339e-210	0.505834	0.922	0.813	3.2155e-206	2	Bst2
246	3.7294e-209	0.512379	0.839	0.655	7.76984e-205	2	Trim30a
247	4.89643e-208	0.505841	0.933	0.825	1.02012e-203	2	Dazap2
248	5.20341e-197	0.511125	0.889	0.757	1.08408e-192	2	Rsrp1
249	1.90544e-191	0.634549	0.923	0.829	3.96979e-187	2	Dusp1
250	1.26407e-173	0.631169	0.951	0.883	2.63356e-169	2	Junb
251	1.96929e-162	0.500173	0.693	0.456	4.10283e-158	2	Stab1
252	5.79182e-161	0.580201	0.93	0.841	1.20667e-156	2	Ifi27l2a
253	1.80522e-156	0.794843	0.998	0.995	3.76099e-152	2	Gm42418
254	1.43708e-141	0.603466	0.825	0.671	2.994e-137	2	Nfkbiz
255	0	2.24712	0.756	0.222	0	3	Mmp12
256	0	1.54379	0.861	0.399	0	3	Gpnmb
257	0	1.43667	0.908	0.263	0	3	Il7r
258	0	1.37626	0.838	0.496	0	3	Spp1
259	0	1.35858	0.908	0.494	0	3	Ero1l
260	0	1.32695	0.963	0.469	0	3	Hilpda
261	0	1.2335	0.834	0.324	0	3	Ndrg1
262	0	1.20447	0.912	0.433	0	3	Slc2a1
263	0	1.18026	0.706	0.27	0	3	Arg1
264	0	1.15727	0.506	0.151	0	3	Fabp4
265	0	1.12808	0.923	0.724	0	3	Fabp5
266	0	1.07092	0.999	0.99	0	3	Fth1
267	0	1.05412	0.996	0.932	0	3	Lgals3
268	0	1.00969	0.908	0.46	0	3	Bnip3
269	0	0.982495	0.921	0.513	0	3	Clec4d
270	0	0.966369	0.559	0.122	0	3	Atp6v0d2
271	0	0.953603	0.988	0.841	0	3	Plin2
272	0	0.943678	0.94	0.769	0	3	Esd
273	0	0.914226	0.944	0.673	0	3	Card19
274	0	0.874777	0.65	0.121	0	3	Egln3
275	0	0.862762	0.917	0.571	0	3	Bnip3l
276	0	0.846964	0.777	0.276	0	3	Lhfpl2
277	0	0.846316	0.797	0.389	0	3	Gde1
278	0	0.828741	0.987	0.886	0	3	Aldoa
279	0	0.807677	0.891	0.402	0	3	Vegfa
280	0	0.801804	0.618	0.17	0	3	Pdpn
281	0	0.799633	0.985	0.716	0	3	Basp1
282	0	0.79205	0.91	0.547	0	3	Adam8
283	0	0.790784	0.841	0.407	0	3	Mxi1
284	0	0.782171	0.939	0.658	0	3	Id2
285	0	0.778761	0.864	0.404	0	3	Cd9
286	0	0.765534	0.991	0.842	0	3	Mif
287	0	0.751027	0.984	0.844	0	3	Pgam1
288	0	0.739818	0.908	0.61	0	3	Atp6v1c1
289	0	0.732778	1	0.985	0	3	Ftl1
290	0	0.714146	0.936	0.659	0	3	Tmem189
291	0	0.710372	0.991	0.894	0	3	Ldha
292	0	0.706551	0.832	0.441	0	3	Fnip2
293	0	0.70269	0.944	0.678	0	3	Osbpl8
294	0	0.683917	0.89	0.619	0	3	Eif4ebp1
295	0	0.680707	0.971	0.811	0	3	Gpi1
296	0	0.678	0.703	0.364	0	3	Gpr137b
297	0	0.669933	0.996	0.934	0	3	Vim
298	0	0.661032	0.999	0.957	0	3	Gapdh
299	0	0.655292	0.593	0.166	0	3	Ankrd37
300	0	0.649788	0.616	0.179	0	3	Slc6a8
301	0	0.647619	0.956	0.809	0	3	Bsg
302	0	0.644853	0.984	0.822	0	3	Tpi1
303	0	0.628577	0.987	0.876	0	3	Cstb
304	0	0.622793	0.655	0.247	0	3	Rgcc
305	0	0.617301	0.974	0.823	0	3	Eno1
306	0	0.603682	0.989	0.861	0	3	Pgk1
307	0	0.601281	0.924	0.722	0	3	Atp6v1a
308	0	0.594738	0.859	0.592	0	3	Ap3s1
309	0	0.593901	0.674	0.313	0	3	Samd8
310	0	0.57413	0.553	0.146	0	3	Bhlhe41
311	0	0.555728	0.536	0.123	0	3	Rassf8
312	0	0.518583	0.718	0.323	0	3	Lyst
313	0	0.516591	0.992	0.904	0	3	Pkm
314	0	0.510411	0.816	0.456	0	3	Npepps
315	1.00108e-306	0.553441	0.861	0.563	2.08565e-302	3	Gla
316	1.93268e-305	0.592364	0.801	0.468	4.02654e-301	3	Egln1
317	1.11159e-301	0.668398	0.897	0.527	2.31588e-297	3	Emp1
318	2.87926e-297	0.531713	0.781	0.459	5.99864e-293	3	Fam129b
319	2.05635e-295	0.973529	0.746	0.42	4.2842e-291	3	Cd36
320	4.70743e-278	0.538005	0.774	0.453	9.80746e-274	3	Vat1
321	6.38572e-278	0.637526	0.884	0.622	1.3304e-273	3	Grina
322	1.36786e-270	0.775885	0.944	0.696	2.8498e-266	3	Hmox1
323	1.62531e-257	0.537988	0.926	0.776	3.38617e-253	3	Psmd8
324	3.58245e-253	0.58065	0.699	0.314	7.46367e-249	3	Pmp22
325	6.05903e-252	0.683087	0.861	0.612	1.26234e-247	3	Anxa1
326	1.6891e-250	0.853988	0.904	0.581	3.51906e-246	3	Rgs1
327	1.45664e-249	0.556365	0.967	0.831	3.03477e-245	3	Cd68
328	2.28238e-243	0.538477	0.825	0.516	4.75512e-239	3	Mtss1
329	1.73972e-242	0.779941	0.804	0.495	3.62454e-238	3	Plk2
330	2.93532e-240	1.2485	0.943	0.792	6.11545e-236	3	Ctsl
331	1.5802e-237	0.547063	0.99	0.934	3.2922e-233	3	Malat1
332	2.7457e-222	0.552193	0.922	0.752	5.72039e-218	3	Rnh1
333	3.91793e-210	0.505318	0.755	0.437	8.16261e-206	3	Raph1
334	1.67261e-196	0.51374	0.796	0.485	3.48472e-192	3	Cd274
335	3.48275e-183	0.507839	0.993	0.903	7.25596e-179	3	Mcl1
336	7.98699e-168	0.555725	0.93	0.739	1.66401e-163	3	Gna13
337	1.01687e-161	0.629337	0.739	0.49	2.11854e-157	3	Sgk1
338	2.67561e-160	0.513651	0.538	0.28	5.57436e-156	3	Rsbn1
339	1.33792e-140	0.598293	0.842	0.632	2.78742e-136	3	Prdx6
340	9.61049e-140	0.627992	0.836	0.622	2.00225e-135	3	2810474O19Rik
341	7.81456e-122	0.676725	0.577	0.342	1.62808e-117	3	Errfi1
342	4.16608e-117	0.581701	0.981	0.905	8.6796e-113	3	Tmsb10
343	6.81064e-76	0.681402	0.676	0.486	1.41893e-71	3	Ptgs2
344	2.22013e-69	0.519849	0.741	0.539	4.62543e-65	3	Thbs1
345	3.12675e-62	0.61692	0.818	0.675	6.51426e-58	3	Cxcl2
346	2.98585e-31	0.529774	0.939	0.923	6.22072e-27	3	Prdx1
347	0	1.18529	0.765	0.384	0	4	Ly6c2
348	0	1.01791	0.927	0.486	0	4	Ccr2
349	0	0.999119	0.933	0.697	0	4	H2-Aa
350	0	0.810031	0.9	0.607	0	4	Ms4a4c
351	0	0.783927	0.898	0.581	0	4	Naaa
352	0	0.662815	0.969	0.818	0	4	Ms4a6c
353	0	0.61624	0.975	0.845	0	4	Ly6e
354	0	0.606471	0.551	0.163	0	4	Spon1
355	1.22391e-302	0.963136	0.94	0.738	2.54989e-298	4	H2-Ab1
356	2.12037e-292	0.690512	0.915	0.711	4.41758e-288	4	Ms4a6b
357	6.22674e-283	0.96243	0.909	0.646	1.29728e-278	4	H2-Eb1
358	2.13499e-278	0.869268	0.966	0.809	4.44804e-274	4	Cd74
359	3.146e-277	0.980311	0.855	0.565	6.55438e-273	4	Ly6a
360	8.84675e-276	0.650191	0.89	0.665	1.84313e-271	4	Clec4a3
361	2.67219e-272	0.625125	0.923	0.672	5.56723e-268	4	Clec4a1
362	3.64772e-261	0.692946	0.656	0.302	7.59965e-257	4	Tmem176b
363	5.99201e-248	0.53921	0.958	0.764	1.24838e-243	4	Ly86
364	7.3796e-217	0.568373	0.567	0.243	1.53747e-212	4	Tmem176a
365	3.57409e-205	0.524983	0.941	0.766	7.44627e-201	4	Aif1
366	1.3161e-202	0.576982	0.892	0.58	2.74197e-198	4	Plac8
367	3.69144e-195	0.518959	0.976	0.886	7.69074e-191	4	Ifitm3
368	7.0033e-193	0.517568	0.888	0.652	1.45907e-188	4	Plbd1
369	1.58324e-185	0.618729	0.814	0.586	3.29853e-181	4	H2-DMb1
370	1.93996e-182	0.557858	0.832	0.628	4.04171e-178	4	Irf7
371	1.38184e-174	0.540065	0.956	0.841	2.87893e-170	4	Ifi27l2a
372	3.07218e-174	0.70602	0.502	0.231	6.40058e-170	4	Tppp3
373	7.66369e-131	0.527437	0.958	0.833	1.59665e-126	4	Zfp36
374	1.03883e-121	0.547601	0.942	0.826	2.1643e-117	4	Fos
375	5.97569e-108	0.525267	0.953	0.852	1.24498e-103	4	Klf6
376	2.71528e-90	0.534561	0.661	0.48	5.65701e-86	4	Pltp
377	5.65911e-52	0.517789	0.668	0.549	1.17902e-47	4	Klf2
378	0	2.03894	0.759	0.202	0	5	Chil3
379	0	1.90546	0.884	0.104	0	5	Hp
380	0	1.68248	0.933	0.215	0	5	Ifitm6
381	0	1.67054	0.995	0.577	0	5	Plac8
382	0	1.36135	0.999	0.914	0	5	Lyz2
383	0	1.31598	0.913	0.303	0	5	Gsr
384	0	1.30574	0.953	0.319	0	5	Napsa
385	0	1.2249	0.662	0.184	0	5	Vcan
386	0	1.22371	0.99	0.661	0	5	S100a4
387	0	1.18833	0.904	0.379	0	5	Ly6c2
388	0	1.17293	0.965	0.524	0	5	Cytip
389	0	1.15238	0.995	0.794	0	5	Samhd1
390	0	1.10298	0.985	0.744	0	5	Msrb1
391	0	1.0884	0.974	0.554	0	5	Lsp1
392	0	1.08381	0.997	0.817	0	5	Coro1a
393	0	1.06833	0.871	0.377	0	5	Adgre5
394	0	1.02718	0.801	0.382	0	5	Mgst1
395	0	1.01999	0.999	0.885	0	5	Ifitm3
396	0	0.976483	0.995	0.854	0	5	Ifitm2
397	0	0.973995	0.736	0.131	0	5	Mcemp1
398	0	0.932221	0.619	0.106	0	5	Sell
399	0	0.922311	0.768	0.244	0	5	Itgal
400	0	0.883915	0.89	0.513	0	5	Itga4
401	0	0.872983	0.923	0.585	0	5	Emb
402	0	0.872779	0.991	0.846	0	5	Crip1
403	0	0.861403	0.899	0.583	0	5	Cdk2ap2
404	0	0.856233	0.994	0.831	0	5	Ptprc
405	0	0.834653	0.502	0.108	0	5	Slpi
406	0	0.830038	0.95	0.723	0	5	Ptpn1
407	0	0.826851	0.956	0.49	0	5	Ccr2
408	0	0.822276	0.963	0.675	0	5	Gda
409	0	0.809677	0.705	0.207	0	5	Gpr141
410	0	0.801011	0.985	0.794	0	5	Taldo1
411	0	0.777033	0.995	0.796	0	5	S100a6
412	0	0.769216	0.885	0.624	0	5	Ifngr1
413	0	0.768833	0.75	0.322	0	5	Ldlr
414	0	0.768177	0.718	0.253	0	5	Itgb7
415	0	0.762373	0.818	0.346	0	5	Fgr
416	0	0.742545	0.946	0.643	0	5	Emilin2
417	0	0.737359	0.711	0.253	0	5	Mefv
418	0	0.73721	0.994	0.818	0	5	Ms4a6c
419	0	0.729692	0.999	0.907	0	5	Tyrobp
420	0	0.711709	0.998	0.849	0	5	Cd52
421	0	0.706235	0.738	0.307	0	5	C3
422	0	0.705605	0.68	0.18	0	5	Sorl1
423	0	0.697289	0.848	0.495	0	5	Gpr35
424	0	0.679734	0.994	0.845	0	5	Tpd52
425	0	0.670516	0.769	0.36	0	5	Klra2
426	0	0.649322	1	0.941	0	5	H3f3a
427	0	0.63871	0.952	0.743	0	5	Ncf2
428	0	0.636031	0.977	0.832	0	5	Sub1
429	0	0.628452	0.592	0.167	0	5	Cd244
430	0	0.611619	0.995	0.906	0	5	Tmsb10
431	0	0.608962	0.988	0.835	0	5	Alox5ap
432	0	0.60709	0.998	0.864	0	5	Fxyd5
433	0	0.602408	0.508	0.074	0	5	Gm9733
434	0	0.599988	0.999	0.882	0	5	Srgn
435	0	0.568271	1	0.972	0	5	Rps9
436	0	0.565626	0.993	0.854	0	5	Arhgdib
437	0	0.557458	0.589	0.19	0	5	Arhgap26
438	0	0.513316	0.999	0.931	0	5	Rps27
439	1.03063e-306	0.646098	0.99	0.811	2.14721e-302	5	Cybb
440	4.68671e-304	0.744796	0.881	0.614	9.7643e-300	5	Stk17b
441	1.67155e-303	0.703596	0.983	0.804	3.4825e-299	5	Cd44
442	4.15501e-301	0.764698	0.96	0.606	8.65655e-297	5	Ms4a4c
443	3.57825e-300	0.683005	0.985	0.822	7.45494e-296	5	Prdx5
444	9.85608e-297	0.866544	0.9	0.531	2.05342e-292	5	Thbs1
445	1.8692e-295	0.583362	0.97	0.788	3.8943e-291	5	Tln1
446	6.9444e-295	0.534265	0.756	0.355	1.4468e-290	5	Gpr132
447	2.39882e-293	0.542714	0.996	0.893	4.9977e-289	5	Cebpb
448	1.4484e-292	0.749238	0.885	0.598	3.0176e-288	5	Smpdl3a
449	7.14461e-290	0.642503	0.703	0.35	1.48851e-285	5	Fam49a
450	9.91681e-288	0.561549	0.504	0.172	2.06607e-283	5	Rasgrp2
451	1.06329e-285	0.688201	0.775	0.415	2.21527e-281	5	Sirpb1c
452	2.17165e-278	0.675869	0.927	0.627	4.52442e-274	5	Plaur
453	1.66688e-277	0.623105	0.822	0.558	3.47277e-273	5	Ikbkb
454	1.08275e-276	0.597032	0.628	0.252	2.2558e-272	5	Tspan13
455	3.14468e-275	0.567682	0.939	0.691	6.55162e-271	5	Flna
456	7.96635e-275	0.68551	0.872	0.594	1.65971e-270	5	Cd300a
457	3.23442e-273	0.647238	0.852	0.557	6.73859e-269	5	Trps1
458	3.38532e-273	0.50231	0.985	0.831	7.05297e-269	5	Psma7
459	1.06829e-271	0.600911	0.866	0.615	2.22568e-267	5	Tnfrsf1a
460	3.57523e-271	0.54528	0.955	0.768	7.44864e-267	5	H2afy
461	6.95116e-269	0.600221	0.918	0.72	1.4482e-264	5	Mrpl33
462	9.67781e-269	0.556639	0.96	0.759	2.01627e-264	5	Lyn
463	1.30965e-265	0.606695	0.755	0.34	2.72853e-261	5	Fn1
464	1.62614e-261	0.598009	0.72	0.408	3.3879e-257	5	Bin2
465	1.83305e-257	0.527441	0.922	0.679	3.81898e-253	5	Gmfg
466	1.85422e-257	0.645694	0.588	0.228	3.86309e-253	5	Tppp3
467	5.3173e-256	0.55392	0.908	0.661	1.10781e-251	5	Lrrfip1
468	9.04339e-255	0.668584	0.948	0.712	1.8841e-250	5	Ms4a6b
469	1.87743e-254	0.63304	0.886	0.645	3.91144e-250	5	Kdm7a
470	2.63879e-250	0.584708	0.857	0.556	5.49766e-246	5	Nfil3
471	1.41426e-243	0.597237	0.872	0.588	2.94648e-239	5	Csf2rb
472	2.29511e-242	0.554512	0.978	0.762	4.78163e-238	5	Lst1
473	3.41502e-242	0.55205	0.562	0.23	7.11486e-238	5	Ahr
474	4.40179e-242	0.532469	0.941	0.652	9.1707e-238	5	Plbd1
475	6.90542e-235	0.570352	0.756	0.476	1.43867e-230	5	BC028528
476	7.08573e-234	0.534391	0.917	0.708	1.47624e-229	5	Diaph1
477	4.88639e-230	0.58755	0.957	0.767	1.01803e-225	5	S100a11
478	6.86122e-229	0.81418	0.834	0.561	1.42947e-224	5	Gngt2
479	8.38529e-228	0.533765	0.731	0.429	1.74699e-223	5	Nfam1
480	1.17186e-227	0.534217	0.848	0.622	2.44145e-223	5	Slk
481	3.89949e-227	0.604757	0.589	0.271	8.12419e-223	5	Add3
482	2.38639e-226	0.553165	0.862	0.621	4.97181e-222	5	Aldh2
483	1.61838e-225	0.520334	0.95	0.717	3.37174e-221	5	Kdm6b
484	1.13164e-224	0.617447	0.826	0.464	2.35766e-220	5	Clec4e
485	1.28793e-216	0.69393	0.935	0.606	2.68328e-212	5	Il1b
486	5.88541e-216	0.512767	0.609	0.313	1.22617e-211	5	Ccnd3
487	1.86888e-214	0.540205	0.886	0.653	3.89363e-210	5	Zyx
488	5.28801e-209	0.558342	0.922	0.738	1.1017e-204	5	Tgfb1
489	3.70661e-207	0.541425	0.802	0.588	7.72235e-203	5	Klf13
490	3.58599e-203	0.507414	0.778	0.533	7.47104e-199	5	Sbno2
491	1.80369e-198	0.525886	0.753	0.511	3.7578e-194	5	Nadk
492	5.52476e-193	0.622101	0.937	0.738	1.15103e-188	5	Cd14
493	8.39113e-188	0.500524	0.967	0.809	1.74821e-183	5	Rnf149
494	1.08274e-184	0.546967	0.759	0.454	2.25577e-180	5	Stap1
495	5.47758e-175	0.504289	0.796	0.527	1.1412e-170	5	Pde4b
496	8.60515e-175	0.533639	0.609	0.345	1.7928e-170	5	Il17ra
497	8.61515e-173	0.614283	0.633	0.397	1.79488e-168	5	Gpcpd1
498	9.98938e-168	0.51537	0.668	0.414	2.08119e-163	5	Samsn1
499	7.38178e-154	0.62588	0.795	0.576	1.53792e-149	5	Ifi209
500	4.5238e-147	0.617695	0.855	0.648	9.42488e-143	5	Slfn5
501	3.72151e-142	0.500117	0.633	0.402	7.75339e-138	5	Filip1l
502	3.40059e-140	0.57096	0.652	0.405	7.08479e-136	5	Pou2f2
503	3.08785e-132	0.561458	0.73	0.475	6.43323e-128	5	Nr4a2
504	2.49859e-128	0.61298	0.742	0.549	5.20556e-124	5	Irf1
505	7.22965e-105	0.555157	0.804	0.639	1.50623e-100	5	Ifi203
506	6.04136e-87	0.520693	0.676	0.502	1.25866e-82	5	Ifi47
507	0	1.34077	0.882	0.139	0	6	Top2a
508	0	1.30763	0.562	0.064	0	6	Hist1h2ap
509	0	1.28184	0.969	0.232	0	6	Stmn1
510	0	1.25374	0.828	0.1	0	6	Pclaf
511	0	1.25142	0.534	0.034	0	6	Hist1h1b
512	0	1.17175	0.837	0.132	0	6	Mki67
513	0	1.12116	0.585	0.095	0	6	Hist1h2ae
514	0	1.10504	0.997	0.714	0	6	Tubb5
515	0	0.89826	0.921	0.182	0	6	Smc2
516	0	0.887136	0.937	0.183	0	6	Atad2
517	0	0.883359	0.949	0.203	0	6	Mcm3
518	0	0.870642	0.939	0.188	0	6	Rrm1
519	0	0.869642	0.936	0.175	0	6	Mcm6
520	0	0.866532	1	0.813	0	6	Tuba1b
521	0	0.847716	0.981	0.686	0	6	Hmgb2
522	0	0.831265	0.933	0.337	0	6	Smc4
523	0	0.821068	0.623	0.19	0	6	Vcam1
524	0	0.804243	0.975	0.551	0	6	Pcna
525	0	0.79892	0.741	0.062	0	6	Rrm2
526	0	0.78214	0.935	0.118	0	6	Mcm5
527	0	0.753116	0.986	0.627	0	6	Dek
528	0	0.738624	0.999	0.869	0	6	H2afz
529	0	0.737131	0.9	0.096	0	6	Mcm7
530	0	0.733506	0.927	0.208	0	6	Gmnn
531	0	0.722839	0.891	0.134	0	6	Dut
532	0	0.707667	0.985	0.651	0	6	Ranbp1
533	0	0.70091	0.682	0.105	0	6	Birc5
534	0	0.694309	0.993	0.681	0	6	Nap1l1
535	0	0.684413	0.858	0.108	0	6	Lig1
536	0	0.679987	0.8	0.064	0	6	Tk1
537	0	0.676162	0.576	0.163	0	6	Hist1h1e
538	0	0.660257	0.847	0.055	0	6	Uhrf1
539	0	0.656156	0.819	0.098	0	6	Cdk1
540	0	0.653479	0.993	0.8	0	6	Hmgb1
541	0	0.636839	0.995	0.78	0	6	Anp32b
542	0	0.63158	0.906	0.194	0	6	Ezh2
543	0	0.624976	0.932	0.309	0	6	Dnmt1
544	0	0.615997	0.933	0.372	0	6	Gatm
545	0	0.614793	0.957	0.435	0	6	Tmpo
546	0	0.612486	0.955	0.412	0	6	Nasp
547	0	0.583006	0.994	0.792	0	6	Ran
548	0	0.576267	0.997	0.773	0	6	Hnrnpab
549	0	0.576003	0.857	0.118	0	6	Mcm2
550	0	0.570763	0.741	0.036	0	6	Clspn
551	0	0.564104	0.911	0.196	0	6	Cbx5
552	0	0.563092	0.754	0.064	0	6	Hells
553	0	0.55661	0.944	0.366	0	6	Rbbp7
554	0	0.552625	0.6	0.058	0	6	Prc1
555	0	0.551041	0.925	0.397	0	6	Ccnd1
556	0	0.547454	0.834	0.139	0	6	Mcm4
557	0	0.543636	1	0.966	0	6	Ptma
558	0	0.537901	0.903	0.207	0	6	Topbp1
559	0	0.53627	0.874	0.155	0	6	Fen1
560	0	0.531798	0.549	0.102	0	6	Ube2c
561	0	0.530082	0.741	0.091	0	6	Tyms
562	0	0.5283	0.788	0.158	0	6	Incenp
563	0	0.52799	0.629	0.065	0	6	Cenpe
564	0	0.520998	0.877	0.147	0	6	Tipin
565	0	0.519479	0.929	0.362	0	6	Nsd2
566	0	0.518601	0.929	0.347	0	6	Hat1
567	0	0.516319	0.929	0.388	0	6	Hmgn1
568	0	0.516204	0.913	0.282	0	6	Dtymk
569	0	0.514783	0.906	0.277	0	6	Usp1
570	0	0.511714	0.695	0.092	0	6	Cdca8
571	0	0.507647	0.642	0.179	0	6	H2afx
572	0	0.503569	0.862	0.167	0	6	Cks1b
573	5.52782e-260	0.649218	0.849	0.452	1.15167e-255	6	Stab1
574	5.57091e-215	0.504526	0.958	0.61	1.16064e-210	6	Hexb
575	5.18388e-211	0.642879	0.648	0.264	1.08001e-206	6	Gdf15
576	1.99315e-189	0.500854	0.893	0.5	4.15252e-185	6	Lpl
577	2.38471e-185	0.569029	0.938	0.649	4.96831e-181	6	C1qc
578	9.4433e-174	0.540816	0.95	0.693	1.96742e-169	6	C1qb
579	9.94799e-166	0.700211	0.829	0.474	2.07256e-161	6	Ccl12
580	4.39098e-165	0.545838	0.944	0.651	9.14817e-161	6	C1qa
581	7.15118e-151	0.535503	0.99	0.879	1.48988e-146	6	Ctsd
582	5.12906e-233	0.548404	0.976	0.986	1.06859e-228	7	Rplp1
583	8.55497e-198	0.745613	0.993	0.986	1.78234e-193	7	Ftl1
584	1.18523e-183	0.57673	0.991	0.982	2.46931e-179	7	Tmsb4x
585	1.46157e-163	0.511898	0.938	0.965	3.04504e-159	7	Ppia
586	7.05737e-163	0.608451	0.883	0.958	1.47033e-158	7	Rps26
587	1.31435e-155	0.82766	0.874	0.927	2.73831e-151	7	Prdx1
588	2.6944e-132	0.531102	0.933	0.948	5.61351e-128	7	Rps2
589	1.42146e-127	0.608492	0.861	0.926	2.96146e-123	7	Rpl12
590	5.56338e-125	0.530938	0.893	0.945	1.15908e-120	7	Rpl39
591	3.75342e-119	0.632128	0.992	0.991	7.81987e-115	7	Fth1
592	7.06168e-110	0.631703	0.942	0.938	1.47123e-105	7	Lgals3
593	3.01779e-104	0.767188	0.775	0.887	6.28727e-100	7	Txn1
594	1.16087e-103	0.633499	0.863	0.901	2.41855e-99	7	Lgals1
595	8.80583e-102	0.513666	0.897	0.953	1.83461e-97	7	Rps20
596	7.80854e-92	0.56114	0.777	0.901	1.62683e-87	7	Rpl35
597	3.38908e-89	0.878632	0.772	0.74	7.06082e-85	7	Fabp5
598	8.5761e-83	0.511281	0.775	0.913	1.78675e-78	7	Rpl5
599	1.64591e-60	0.513736	0.743	0.909	3.42908e-56	7	Rps17
600	1.42109e-44	0.517052	0.728	0.891	2.9607e-40	7	Akr1a1
601	8.38143e-37	0.50273	0.749	0.863	1.74619e-32	7	Mif
602	4.32462e-36	0.50448	0.68	0.88	9.0099e-32	7	Rpl36a
603	3.20554e-31	0.595858	0.586	0.512	6.67843e-27	7	Ccl8
604	7.75662e-28	0.513398	0.66	0.887	1.61601e-23	7	Cox6c
605	1.40748e-25	0.570245	0.733	0.858	2.93233e-21	7	Wfdc17
606	9.80954e-25	0.581483	0.623	0.667	2.04372e-20	7	Cd63
607	1.16719e-18	0.515193	0.271	0.539	2.43173e-14	7	Cenpx
608	3.03771e-13	0.640599	0.577	0.744	6.32876e-09	7	Tubb5
609	3.76184e-13	0.835464	0.571	0.712	7.83742e-09	7	AY036118
610	1.73452e-12	0.554807	0.306	0.572	3.6137e-08	7	Mrpl42
611	2.46072e-11	0.573142	0.575	0.801	5.12666e-07	7	Psmb6
612	1.21193e-09	0.663772	0.541	0.775	2.52493e-05	7	Atpif1
613	3.91441e-08	0.504625	0.609	0.791	0.000815528	7	Aif1
614	0	3.51562	0.877	0.249	0	10	Hspa1a
615	0	3.24879	0.829	0.121	0	10	Hspa1b
616	0	1.72747	0.678	0.242	0	10	Hsph1
617	0	1.67407	0.981	0.889	0	10	Hsp90aa1
618	7.67506e-282	0.944042	0.833	0.454	1.59902e-277	10	Slc2a1
619	9.97474e-199	0.780351	0.578	0.245	2.07814e-194	10	Smad7
620	6.33189e-194	0.805495	0.798	0.466	1.31919e-189	10	Bhlhe40
621	7.39751e-192	0.851293	0.81	0.514	1.5412e-187	10	Ero1l
622	2.07883e-191	0.776576	0.99	0.939	4.33103e-187	10	Hspa8
623	4.15507e-183	1.16392	0.926	0.743	8.65668e-179	10	Jun
624	2.56107e-173	1.34678	0.892	0.76	5.33573e-169	10	Dnaja1
625	1.62556e-170	1.05435	0.844	0.654	3.38668e-166	10	Ppp1r15a
626	9.34772e-167	0.74548	0.718	0.464	1.9475e-162	10	Sap30
627	1.89509e-158	0.638595	0.995	0.935	3.94822e-154	10	Malat1
628	3.82007e-154	0.802868	0.806	0.495	7.95873e-150	10	Hilpda
629	3.39206e-148	0.621502	0.665	0.352	7.06702e-144	10	Ndrg1
630	7.37107e-135	0.814236	0.902	0.775	1.53569e-130	10	Atf3
631	1.9904e-130	0.534084	0.763	0.484	4.1468e-126	10	Bnip3
632	1.45723e-129	0.505527	0.997	0.991	3.03599e-125	10	Fth1
633	1.83194e-126	0.624571	0.868	0.75	3.81666e-122	10	Gna13
634	3.40827e-124	0.777297	0.841	0.691	7.10078e-120	10	Tiparp
635	1.29436e-122	0.537223	0.897	0.708	2.69666e-118	10	Hmox1
636	1.37179e-120	0.929258	0.599	0.363	2.85799e-116	10	Dnajb1
637	1.58315e-120	0.659896	0.72	0.449	3.29834e-116	10	Cxcr4
638	5.53919e-119	0.540529	0.965	0.841	1.15404e-114	10	Xist
639	3.47262e-116	0.612975	0.634	0.397	7.23486e-112	10	Pfkfb3
640	2.03915e-112	0.5708	0.684	0.431	4.24837e-108	10	Mxi1
641	2.02959e-109	0.548606	0.652	0.446	4.22845e-105	10	Swap70
642	9.98885e-102	0.685112	0.704	0.517	2.08108e-97	10	Hk2
643	1.2001e-101	0.602697	0.981	0.944	2.5003e-97	10	Hsp90ab1
644	1.51918e-89	0.636812	0.841	0.674	3.16506e-85	10	Id2
645	3.38395e-89	0.540691	0.703	0.43	7.05011e-85	10	Vegfa
646	5.64154e-89	0.701878	0.858	0.756	1.17536e-84	10	Hspe1
647	1.53367e-84	0.580851	0.618	0.406	3.19525e-80	10	Sowahc
648	1.43899e-82	0.550578	0.957	0.901	2.998e-78	10	Hspa5
649	9.39087e-82	0.776041	0.562	0.351	1.95649e-77	10	Errfi1
650	6.19106e-79	0.677261	0.774	0.614	1.28984e-74	10	Rhob
651	3.67367e-73	0.544224	0.864	0.787	7.65373e-69	10	Pnrc1
652	2.11255e-71	0.556173	0.756	0.574	4.4013e-67	10	Mxd1
653	5.05086e-70	0.504971	0.594	0.412	1.0523e-65	10	Fam46c
654	2.10753e-60	0.940901	0.762	0.615	4.39084e-56	10	Gm26917
655	4.4533e-59	0.711755	0.661	0.514	9.27801e-55	10	Plk2
656	1.1465e-52	0.577318	0.73	0.62	2.38861e-48	10	Mdm2
657	3.78815e-51	0.602203	0.795	0.705	7.89224e-47	10	Zfp36l2
658	1.14176e-47	0.579643	0.807	0.677	2.37873e-43	10	Gadd45b
659	6.63103e-46	0.539838	0.756	0.644	1.38151e-41	10	Prdx6
660	5.83661e-40	0.552181	0.741	0.601	1.216e-35	10	Rgs1
661	5.31275e-35	0.517239	0.692	0.606	1.10686e-30	10	Slc38a2
662	9.1412e-26	0.752263	0.533	0.445	1.90448e-21	10	Chka
663	2.15496e-24	0.576908	0.639	0.554	4.48965e-20	10	Klf2
664	2.30367e-24	1.0837	0.501	0.44	4.79946e-20	10	Rsad2
665	1.29913e-21	0.645453	0.729	0.695	2.70661e-17	10	Isg15
666	6.66507e-19	0.534954	0.642	0.622	1.3886e-14	10	Cited2
667	3.71231e-17	0.987387	0.668	0.645	7.73422e-13	10	Ccl4
668	6.87068e-16	0.508383	0.591	0.534	1.43144e-11	10	Ccl3
669	0	1.63981	0.891	0.466	0	13	Gbp2
670	0	0.874362	0.816	0.371	0	13	Slamf8
671	0	0.670072	0.571	0.156	0	13	Cnn3
672	2.40151e-300	0.844166	0.657	0.214	5.00331e-296	13	Gbp4
673	3.59718e-285	0.843957	0.668	0.24	7.49436e-281	13	Cyp51
674	7.58628e-285	1.04019	0.561	0.154	1.58053e-280	13	Serpina3g
675	1.48058e-281	0.740163	0.996	0.852	3.08465e-277	13	Cd52
676	1.98875e-274	0.731148	0.985	0.784	4.14337e-270	13	Psme2
677	6.32363e-262	1.07138	0.958	0.588	1.31746e-257	13	Plac8
678	8.18774e-262	0.733799	0.988	0.806	1.70583e-257	13	Psmb8
679	1.2823e-258	0.830299	0.95	0.642	2.67155e-254	13	H2-DMa
680	3.14096e-250	1.03511	0.722	0.313	6.54387e-246	13	Fam26f
681	2.31134e-249	1.84791	0.646	0.241	4.81545e-245	13	Cxcl9
682	5.12408e-248	0.72765	0.777	0.379	1.06755e-243	13	Gbp3
683	1.40846e-243	0.879544	0.988	0.799	2.93439e-239	13	Samhd1
684	1.1454e-235	0.78643	0.874	0.393	2.38633e-231	13	Ly6c2
685	1.39671e-227	0.734348	0.974	0.613	2.9099e-223	13	Ms4a4c
686	1.02885e-226	0.720532	0.944	0.646	2.14351e-222	13	Zbp1
687	3.34874e-223	0.647396	0.955	0.695	6.97677e-219	13	Psmb10
688	3.84139e-223	0.594112	0.987	0.814	8.00316e-219	13	Psme1
689	1.03511e-222	0.684921	0.564	0.199	2.15654e-218	13	Idi1
690	1.41223e-216	0.82988	0.622	0.239	2.94223e-212	13	Gbp5
691	8.55291e-216	0.827022	0.984	0.825	1.78191e-211	13	Prdx5
692	2.10627e-214	0.808792	0.832	0.427	4.38821e-210	13	Ifi205
693	5.39276e-209	0.643208	0.924	0.642	1.12353e-204	13	Tap1
694	3.19682e-207	0.577371	0.777	0.369	6.66026e-203	13	Klra2
695	6.41514e-206	0.878476	0.882	0.591	1.33653e-201	13	H2-DMb1
696	4.24452e-202	0.671242	0.95	0.501	8.84304e-198	13	Ccr2
697	4.13365e-196	0.535608	0.613	0.223	8.61204e-192	13	Gpr141
698	3.37779e-195	0.821749	0.837	0.498	7.0373e-191	13	Ifi47
699	2.63092e-186	0.52198	0.771	0.342	5.48126e-182	13	Napsa
700	1.54393e-184	0.940074	0.915	0.614	3.21662e-180	13	Il1b
701	7.39285e-181	0.701964	0.63	0.288	1.54023e-176	13	Fdps
702	2.7106e-177	0.621446	0.635	0.271	5.64726e-173	13	Ass1
703	4.32014e-176	0.603108	0.907	0.631	9.00058e-172	13	Cd86
704	3.31742e-174	0.503406	0.992	0.846	6.91152e-170	13	Fam49b
705	1.1126e-172	0.577268	0.701	0.318	2.31799e-168	13	C3
706	1.77942e-170	0.538411	0.996	0.822	3.70724e-166	13	Ms4a6c
707	1.94554e-170	0.512665	0.804	0.497	4.05334e-166	13	Tap2
708	5.97862e-168	0.538544	0.939	0.658	1.24559e-163	13	Plbd1
709	1.60365e-164	0.746184	0.942	0.671	3.34105e-160	13	S100a4
710	1.25683e-163	0.559062	0.685	0.349	2.61848e-159	13	Scimp
711	7.78451e-158	0.585422	0.808	0.482	1.62182e-153	13	Runx3
712	1.58882e-157	0.515158	0.685	0.335	3.31015e-153	13	Ldlr
713	2.20526e-156	0.607743	0.661	0.339	4.59443e-152	13	Igtp
714	3.02561e-156	0.593812	0.603	0.259	6.30356e-152	13	Ltb4r1
715	2.72367e-151	0.59991	0.777	0.467	5.67449e-147	13	Gbp7
716	2.42659e-139	0.547661	0.989	0.801	5.05557e-135	13	S100a6
717	1.76892e-137	0.667557	0.919	0.694	3.68537e-133	13	Sod2
718	9.96846e-134	0.528031	0.961	0.752	2.07683e-129	13	Pnp
719	1.63509e-133	0.605206	0.66	0.377	3.40655e-129	13	Cd40
720	1.07685e-132	0.576127	0.895	0.674	2.24351e-128	13	Stat1
721	1.71696e-131	0.63196	0.837	0.536	3.57712e-127	13	Malt1
722	2.52291e-131	0.593628	0.892	0.62	5.25623e-127	13	Tgm2
723	3.46161e-130	0.542795	0.881	0.593	7.21191e-126	13	Naaa
724	8.32867e-128	0.558554	0.923	0.686	1.7352e-123	13	Isg15
725	1.44432e-125	0.515315	0.997	0.888	3.00909e-121	13	Ifitm3
726	2.94203e-122	0.688686	0.976	0.814	6.12942e-118	13	Cd74
727	2.49323e-121	0.505083	0.854	0.631	5.1944e-117	13	Mycbp2
728	7.62115e-121	0.530655	0.895	0.636	1.58779e-116	13	Plaur
729	4.40071e-120	0.807956	0.529	0.226	9.16844e-116	13	Chil3
730	9.73842e-119	0.568694	0.864	0.611	2.0289e-114	13	Fgl2
731	5.10268e-112	1.42603	0.648	0.376	1.06309e-107	13	Cxcl10
732	1.58288e-109	0.618361	0.868	0.64	3.29778e-105	13	Ifi203
733	1.17718e-99	0.722318	0.887	0.748	2.45254e-95	13	H2-Ab1
734	6.32266e-95	0.556985	0.847	0.66	1.31726e-90	13	Zyx
735	2.02679e-93	0.52082	0.97	0.793	4.22261e-89	13	Tgfbi
736	4.59047e-91	0.552449	0.734	0.51	9.56378e-87	13	Irgm1
737	1.32547e-89	0.586827	0.731	0.502	2.76147e-85	13	Cd274
738	1.93649e-89	0.680153	0.757	0.553	4.03447e-85	13	Irf1
739	1.77456e-88	0.650787	0.88	0.708	3.69713e-84	13	H2-Aa
740	3.63365e-86	0.795925	0.832	0.671	7.57034e-82	13	Irf8
741	6.90832e-86	0.507438	0.866	0.67	1.43928e-81	13	Mndal
742	1.06558e-70	0.659997	0.829	0.659	2.22002e-66	13	H2-Eb1
743	1.38616e-70	0.597228	0.741	0.528	2.88793e-66	13	Tnfaip2
744	1.5859e-40	0.502566	0.748	0.581	3.30406e-36	13	Ly6a
745	5.30828e-209	0.873544	0.989	0.984	1.10593e-204	19	mt-Co2
746	5.84867e-201	0.897798	0.99	0.987	1.21851e-196	19	mt-Co3
747	9.00453e-192	0.906408	0.992	0.987	1.876e-187	19	mt-Atp6
748	2.6016e-186	2.02884	0.99	0.996	5.42017e-182	19	Gm42418
749	1.1613e-176	0.858715	0.984	0.981	2.41944e-172	19	mt-Co1
750	3.09642e-171	0.88727	0.944	0.964	6.45108e-167	19	mt-Nd4
751	2.07728e-163	1.26986	0.971	0.937	4.32781e-159	19	Malat1
752	2.5724e-150	0.906201	0.925	0.951	5.35934e-146	19	mt-Nd2
753	7.7926e-150	0.842946	0.954	0.969	1.62351e-145	19	mt-Cytb
754	8.42719e-139	0.789923	0.944	0.956	1.75572e-134	19	mt-Nd1
755	2.08652e-104	1.07299	0.829	0.848	4.34706e-100	19	Xist
756	3.8189e-79	0.82376	0.804	0.864	7.9563e-75	19	mt-Nd3
757	8.01765e-63	0.817359	0.765	0.852	1.6704e-58	19	mt-Nd5
758	2.34678e-50	1.07202	0.769	0.837	4.88928e-46	19	Neat1
759	1.01851e-35	0.664436	0.709	0.853	2.12196e-31	19	Rbm39
760	1.17013e-34	2.7699	0.585	0.624	2.43784e-30	19	Gm26917
761	1.48011e-27	0.770811	0.671	0.826	3.08366e-23	19	Ccnl1
762	4.109e-27	1.22056	0.555	0.584	8.56068e-23	19	Dennd4a
763	8.6941e-27	0.679649	0.78	0.89	1.81133e-22	19	Zeb2
764	4.48104e-26	0.791737	0.65	0.705	9.33579e-22	19	AY036118
765	1.44276e-21	0.773125	0.626	0.737	3.00585e-17	19	Kdm6b
766	1.05074e-19	0.706708	0.637	0.815	2.1891e-15	19	Son
767	1.93725e-17	0.732099	0.596	0.724	4.03607e-13	19	mt-Nd4l
768	5.10006e-17	0.78341	0.581	0.735	1.06255e-12	19	Nktr
769	6.48129e-17	1.00409	0.52	0.589	1.35031e-12	19	Lars2
770	1.07207e-15	1.03964	0.54	0.658	2.23355e-11	19	Lilrb4a
771	1.13833e-15	0.773546	0.593	0.78	2.37159e-11	19	Luc7l2
772	1.23441e-15	0.8217	0.593	0.761	2.57176e-11	19	Spag9
773	1.54566e-15	0.766868	0.577	0.722	3.22022e-11	19	Clk1
774	4.80515e-13	0.61127	0.735	0.832	1.0011e-08	19	Ahnak
775	1.72265e-12	0.57048	0.71	0.866	3.58897e-08	19	Atp2b1
776	8.30969e-12	0.634535	0.675	0.853	1.73124e-07	19	Lilr4b
777	9.62915e-10	0.609763	0.614	0.816	2.00614e-05	19	Srrm2
778	1.81791e-07	0.79127	0.527	0.701	0.00378743	19	Ankrd11
779	4.30384e-07	1.05157	0.475	0.553	0.00896663	19	Malt1
780	4.40831e-07	0.725313	0.556	0.718	0.00918428	19	Rel
781	1.49671e-06	0.565892	0.297	0.521	0.0311824	19	Prpf4b
782	1.78437e-06	0.549249	0.612	0.832	0.0371755	19	Fus
783	3.75214e-06	0.595254	0.585	0.776	0.0781721	19	Rsrp1
784	3.78845e-06	0.525613	0.31	0.545	0.0789285	19	Nufip2
785	1.25429e-05	0.598505	0.55	0.769	0.26132	19	Rbm25
786	0.000117432	0.56075	0.622	0.823	1	19	Cd44
787	0.000280696	0.533514	0.322	0.542	1	19	Dot1l
788	0.000298081	0.687349	0.506	0.676	1	19	Skil
789	0.000561526	0.503499	0.393	0.627	1	19	Parp14
790	0.000677051	0.522994	0.329	0.539	1	19	Rapgef2
791	0.00165396	0.86799	0.441	0.584	1	19	Slc38a1
792	0.00180214	0.566318	0.522	0.695	1	19	Fosl2
793	0.0036747	0.543429	0.424	0.702	1	19	Cflar
794	0.00562004	0.574236	0.42	0.684	1	19	Nfkb1
795	0	3.34463	0.917	0.337	0	20	Dct
796	0	2.90911	0.695	0.184	0	20	Ptgds
797	0	2.76848	0.71	0.234	0	20	Tyrp1
798	0	2.61057	0.703	0.115	0	20	Mlana
799	0	2.16862	0.521	0.098	0	20	Syt4
800	2.74629e-302	1.13412	0.975	0.963	5.72163e-298	20	Ppia
801	3.78553e-284	2.6088	0.664	0.217	7.88676e-280	20	Pmel
802	2.00446e-262	1.05072	0.979	0.947	4.17609e-258	20	Rpl32
803	6.44217e-244	1.10854	0.985	0.96	1.34216e-239	20	Gapdh
804	1.54902e-241	2.34477	0.65	0.243	3.22722e-237	20	Chchd10
805	6.99146e-237	1.51253	0.905	0.871	1.4566e-232	20	Pgk1
806	2.13734e-220	1.36805	0.873	0.886	4.45293e-216	20	Npm1
807	2.41157e-206	1.00956	0.926	0.947	5.02426e-202	20	Hsp90ab1
808	1.15889e-189	1.22624	0.843	0.883	2.41444e-185	20	Eef1b2
809	1.2903e-185	0.781454	0.948	0.964	2.68821e-181	20	Rps3a1
810	4.7076e-170	0.856219	0.92	0.939	9.80782e-166	20	Rps7
811	2.25523e-163	1.5428	0.825	0.768	4.69854e-159	20	Mt1
812	3.35861e-161	0.880911	0.905	0.923	6.99732e-157	20	Rpl12
813	7.71092e-154	1.20177	0.843	0.856	1.60649e-149	20	Mif
814	4.05986e-151	0.945023	0.854	0.936	8.4583e-147	20	Rpl36
815	2.13922e-149	1.15865	0.832	0.896	4.45686e-145	20	Hsp90aa1
816	1.74073e-148	1.25848	0.825	0.837	3.62663e-144	20	Tpi1
817	1.85896e-146	0.551351	0.975	0.981	3.87296e-142	20	Eef1a1
818	3.36848e-144	1.49806	0.776	0.815	7.01789e-140	20	Ndufa4
819	2.07306e-141	0.981236	0.868	0.904	4.31901e-137	20	Ldha
820	4.05852e-133	1.91627	0.699	0.561	8.45551e-129	20	Slc25a4
821	1.95456e-130	0.728076	0.91	0.949	4.07212e-126	20	Rps4x
822	3.86567e-126	0.73673	0.875	0.942	8.05373e-122	20	Rpl6
823	5.95201e-119	1.41661	0.765	0.845	1.24004e-114	20	Dbi
824	6.33822e-114	0.686312	0.88	0.959	1.32051e-109	20	Rpl8
825	1.3716e-112	0.937549	0.84	0.897	2.85759e-108	20	Aldoa
826	2.92209e-110	0.598052	0.924	0.948	6.08788e-106	20	Rps2
827	2.27296e-105	0.921352	0.775	0.903	4.73549e-101	20	Rps17
828	5.25847e-104	1.18453	0.744	0.852	1.09555e-99	20	Cox5b
829	5.40605e-101	0.519305	0.944	0.958	1.1263e-96	20	Rpl19
830	1.10074e-100	0.683611	0.84	0.943	2.29328e-96	20	Rpl7
831	1.16154e-99	1.3426	0.657	0.432	2.41995e-95	20	Gpnmb
832	7.57295e-98	1.11192	0.765	0.839	1.57775e-93	20	Eno1
833	1.66845e-96	0.554913	0.941	0.987	3.47605e-92	20	Rplp1
834	1.44913e-94	0.60653	0.902	0.936	3.01913e-90	20	Rps15a
835	1.00766e-92	0.607535	0.859	0.943	2.09935e-88	20	Rpl30
836	1.18743e-91	0.604179	0.885	0.945	2.4739e-87	20	Rpl26
837	4.38015e-91	0.526836	0.941	0.965	9.12561e-87	20	Rpl13
838	1.07153e-90	1.64491	0.676	0.664	2.23243e-86	20	Hspd1
839	7.23313e-90	0.618521	0.878	0.935	1.50695e-85	20	Rps18
840	2.11074e-89	0.544222	0.92	0.955	4.39752e-85	20	Rps10
841	1.51081e-88	0.720831	0.798	0.916	3.14762e-84	20	Rps6
842	2.52593e-87	0.628628	0.822	0.947	5.26252e-83	20	Rack1
843	7.23066e-87	0.694347	0.821	0.923	1.50644e-82	20	Rpl3
844	1.22343e-86	0.612016	0.845	0.94	2.54888e-82	20	Rps5
845	2.94424e-84	0.735384	0.835	0.915	6.13403e-80	20	Pkm
846	1.42304e-82	0.567907	0.905	0.966	2.96476e-78	20	Rpsa
847	2.84696e-81	0.700005	0.894	0.971	5.93136e-77	20	Ptma
848	1.22157e-80	0.704394	0.79	0.944	2.54501e-76	20	Chchd2
849	4.67371e-80	1.16635	0.71	0.809	9.7372e-76	20	Ran
850	1.70308e-78	0.510493	0.92	0.968	3.54819e-74	20	Rps12
851	5.83425e-78	0.800083	0.762	0.909	1.21551e-73	20	Rpl5
852	6.38841e-78	1.10367	0.706	0.849	1.33096e-73	20	Serbp1
853	9.49809e-76	0.557983	0.864	0.931	1.97883e-71	20	Rps3
854	4.87001e-73	1.27932	0.681	0.764	1.01462e-68	20	Hspe1
855	2.39648e-72	0.6577	0.776	0.916	4.99283e-68	20	Rpl10a
856	3.98871e-71	0.631681	0.768	0.929	8.31008e-67	20	Rpl23a
857	2.09191e-67	0.946005	0.707	0.849	4.35829e-63	20	Hint1
858	2.67864e-65	1.23278	0.679	0.8	5.58069e-61	20	Cycs
859	1.53806e-64	0.542487	0.807	0.925	3.20439e-60	20	Rps25
860	2.12799e-64	0.657038	0.756	0.934	4.43345e-60	20	Cox4i1
861	1.56866e-62	0.835531	0.745	0.86	3.26814e-58	20	Pgam1
862	2.38487e-62	0.680161	0.732	0.902	4.96864e-58	20	Naca
863	2.61778e-61	0.68927	0.909	0.971	5.45387e-57	20	mt-Cytb
864	4.8092e-61	0.539936	0.84	0.942	1.00195e-56	20	Rpl28
865	5.22707e-61	0.572046	0.801	0.921	1.08901e-56	20	Rpl15
866	7.07247e-61	0.826096	0.713	0.868	1.47348e-56	20	Rpl4
867	7.7589e-59	0.519535	0.826	0.927	1.61649e-54	20	Prdx1
868	8.06051e-59	0.550758	0.784	0.942	1.67933e-54	20	Rps15
869	1.20414e-58	1.58054	0.585	0.54	2.50871e-54	20	Fam162a
870	3.73217e-58	1.04495	0.682	0.869	7.77561e-54	20	Gnas
871	6.84668e-58	0.735106	0.709	0.898	1.42644e-53	20	Rpl27
872	1.65856e-57	0.52406	0.794	0.934	3.45545e-53	20	Rpl24
873	2.64732e-56	0.518843	0.817	0.935	5.51544e-52	20	Rpl21
874	6.78011e-48	0.554496	0.741	0.924	1.41257e-43	20	Rpl7a
875	2.23855e-41	0.848236	0.658	0.856	4.66379e-37	20	Atp5b
876	3.77498e-40	0.61542	0.7	0.898	7.8648e-36	20	Cox8a
877	1.26594e-39	0.555374	0.73	0.913	2.63746e-35	20	Rpl14
878	3.21308e-39	0.778556	0.668	0.665	6.69412e-35	20	Cd63
879	4.71489e-37	0.66361	0.793	0.916	9.82299e-33	20	Tmsb10
880	1.08113e-36	0.864793	0.643	0.857	2.25243e-32	20	Rpl31
881	1.71915e-36	0.774453	0.66	0.893	3.58167e-32	20	Cox7c
882	1.5164e-34	0.530742	0.713	0.908	3.15927e-30	20	Rpl29
883	2.64928e-33	1.01498	0.622	0.843	5.51952e-29	20	Uqcrq
884	4.98459e-33	0.914708	0.633	0.858	1.03849e-28	20	Cox7a2
885	5.80234e-30	0.820524	0.633	0.881	1.20886e-25	20	Cox6c
886	2.26907e-28	1.2057	0.567	0.689	4.72738e-24	20	Vdac1
887	2.74562e-27	0.528564	0.686	0.901	5.72023e-23	20	Rpl35
888	2.76237e-26	1.08572	0.598	0.81	5.75512e-22	20	Cox7b
889	9.00515e-26	0.68629	0.637	0.867	1.87613e-21	20	Slc25a5
890	1.91181e-25	0.607951	0.65	0.905	3.98307e-21	20	Slc25a3
891	3.8944e-25	0.520486	0.254	0.581	8.11358e-21	20	Ssr2
892	2.50507e-24	0.783511	0.615	0.858	5.21906e-20	20	Atp5g2
893	1.51602e-23	0.783861	0.63	0.838	3.15848e-19	20	Rps27l
894	1.62879e-23	0.558974	0.657	0.899	3.39342e-19	20	Btf3
895	3.07704e-23	0.816873	0.626	0.871	6.41071e-19	20	Ywhae
896	4.27527e-23	0.880772	0.625	0.849	8.90709e-19	20	Ncl
897	5.36888e-23	0.507265	0.301	0.677	1.11855e-18	20	Sumo1
898	2.94214e-22	0.936625	0.616	0.829	6.12965e-18	20	Bsg
899	1.67297e-21	0.513833	0.317	0.699	3.48546e-17	20	Ube2b
900	1.67851e-21	1.01302	0.583	0.778	3.49701e-17	20	Nme1
901	5.77275e-21	1.23909	0.56	0.718	1.20269e-16	20	Higd1a
902	6.99742e-21	0.510168	0.28	0.604	1.45784e-16	20	Sdhd
903	1.35145e-20	1.32098	0.499	0.558	2.81562e-16	20	Cyb5a
904	5.85478e-19	0.517097	0.244	0.502	1.21979e-14	20	Siva1
905	1.60516e-18	1.07042	0.566	0.78	3.34419e-14	20	Uqcr10
906	2.02061e-18	0.545027	0.284	0.609	4.20974e-14	20	Ndufv2
907	2.20634e-18	0.550499	0.303	0.646	4.59669e-14	20	Zcrb1
908	3.03893e-18	0.545864	0.254	0.554	6.33131e-14	20	Aimp1
909	8.05251e-18	0.94098	0.604	0.82	1.67766e-13	20	Hmgb1
910	1.68197e-17	0.522052	0.304	0.628	3.50422e-13	20	Gtf2h5
911	2.54725e-17	0.506922	0.27	0.561	5.30695e-13	20	Tomm5
912	3.96389e-17	0.563629	0.263	0.536	8.25837e-13	20	Bub3
913	5.33981e-17	0.561858	0.312	0.668	1.1125e-12	20	Cct4
914	7.70944e-17	0.539132	0.275	0.571	1.60619e-12	20	Ndufs2
915	8.82046e-17	0.541844	0.304	0.621	1.83765e-12	20	1110004F10Rik
916	1.57938e-16	0.53892	0.294	0.618	3.29047e-12	20	Psmd7
917	2.6932e-16	0.523849	0.346	0.719	5.611e-12	20	Eloc
918	2.94056e-16	0.573227	0.286	0.576	6.12637e-12	20	Mtch1
919	1.3075e-15	0.505194	0.324	0.667	2.72405e-11	20	Ndufs5
920	6.23039e-15	0.926899	0.571	0.824	1.29804e-10	20	2010107E04Rik
921	8.81321e-15	0.53987	0.336	0.69	1.83614e-10	20	Ndufb10
922	1.82933e-14	0.537282	0.333	0.687	3.81123e-10	20	Ndufa11
923	2.71418e-14	0.522399	0.326	0.67	5.65471e-10	20	Pgls
924	3.85566e-14	0.538842	0.343	0.692	8.03288e-10	20	Snu13
925	6.73817e-14	0.512859	0.31	0.606	1.40383e-09	20	Etfb
926	9.10348e-14	0.529111	0.338	0.659	1.89662e-09	20	Aes
927	9.26608e-14	0.551173	0.324	0.653	1.93049e-09	20	Hspa9
928	1.26227e-13	0.582346	0.266	0.528	2.62982e-09	20	Eif3l
929	4.05729e-13	0.576939	0.329	0.664	8.45295e-09	20	Krtcap2
930	4.06007e-13	0.546293	0.318	0.644	8.45875e-09	20	Ndufb6
931	8.92324e-13	1.11518	0.518	0.682	1.85907e-08	20	Sdhb
932	3.73902e-12	0.660751	0.294	0.565	7.78987e-08	20	Akt1
933	4.96706e-12	1.40789	0.476	0.586	1.03484e-07	20	Ugp2
934	6.60334e-12	0.600077	0.319	0.635	1.37574e-07	20	Uqcc2
935	8.74576e-12	0.605492	0.307	0.593	1.82209e-07	20	Mlf2
936	1.33405e-11	0.532563	0.283	0.557	2.77936e-07	20	Ndufs3
937	3.23308e-11	0.577941	0.297	0.567	6.73579e-07	20	Nop10
938	3.9038e-11	0.646369	0.332	0.655	8.13318e-07	20	Mrpl30
939	6.43948e-11	0.5081	0.268	0.505	1.3416e-06	20	Rsl1d1
940	7.93384e-11	0.653022	0.647	0.885	1.65294e-06	20	H2afz
941	9.54071e-11	0.83911	0.55	0.781	1.98771e-06	20	Set
942	1.27523e-10	0.590793	0.367	0.735	2.65681e-06	20	Ndufa6
943	1.65206e-10	1.21918	0.459	0.563	3.4419e-06	20	Ndufa5
944	1.91224e-10	0.868275	0.555	0.807	3.98395e-06	20	Atp5j
945	2.05062e-10	0.8005	0.578	0.864	4.27226e-06	20	Uqcrh
946	3.31421e-10	0.650294	0.275	0.516	6.90482e-06	20	Acp1
947	4.13596e-10	0.657283	0.277	0.527	8.61685e-06	20	Timm17a
948	7.63252e-10	0.547696	0.361	0.696	1.59016e-05	20	Lamtor2
949	1.47595e-09	0.665827	0.326	0.614	3.07499e-05	20	Rexo2
950	1.79987e-09	0.919316	0.534	0.766	3.74984e-05	20	Rpl22l1
951	3.69057e-09	0.641225	0.282	0.53	7.68893e-05	20	Strap
952	5.42221e-09	0.777045	0.55	0.812	0.000112966	20	Atp5c1
953	9.13608e-09	0.710503	0.269	0.504	0.000190341	20	Tmf1
954	1.14374e-08	0.662379	0.406	0.717	0.000238286	20	Hmgb2
955	1.27049e-08	0.620853	0.339	0.636	0.000264693	20	Ndufb4
956	2.638e-08	0.695385	0.307	0.571	0.000549602	20	Immt
957	3.25869e-08	0.652466	0.324	0.615	0.000678915	20	2410015M20Rik
958	1.28191e-07	0.580515	0.388	0.728	0.00267074	20	Hnrnpa1
959	1.61244e-07	0.523263	0.396	0.743	0.00335937	20	Minos1
960	4.58145e-07	0.681243	0.349	0.648	0.009545	20	Cox14
961	5.82531e-07	0.691814	0.353	0.65	0.0121364	20	Ctnnb1
962	8.2419e-07	0.573501	0.394	0.733	0.0171712	20	Tbca
963	1.10623e-06	0.527163	0.391	0.726	0.0230472	20	Timm13
964	1.17275e-06	0.643955	0.57	0.834	0.024433	20	Gpi1
965	1.36082e-06	0.617683	0.35	0.632	0.0283513	20	Ndufa12
966	1.70506e-06	0.631339	0.331	0.601	0.0355233	20	Cyc1
967	1.89895e-06	0.663704	0.342	0.612	0.0395628	20	Cct3
968	2.40279e-06	0.88341	0.529	0.807	0.0500596	20	Eif2s2
969	2.53944e-06	0.79783	0.329	0.597	0.0529067	20	Polr2f
970	3.96545e-06	0.638078	0.373	0.685	0.0826163	20	Tcp1
971	5.54329e-06	0.558921	0.573	0.875	0.115489	20	Atp5h
972	9.67641e-06	0.786781	0.357	0.657	0.201598	20	Atrx
973	9.8538e-06	0.637323	0.38	0.697	0.205294	20	Snrpd2
974	9.93211e-06	0.781762	0.536	0.783	0.206926	20	Atp5g1
975	1.03867e-05	0.645495	0.367	0.633	0.216396	20	Eps8
976	1.58048e-05	0.6185	0.392	0.695	0.329277	20	Hspa4
977	1.9939e-05	0.712491	0.367	0.67	0.41541	20	Hdgf
978	3.20217e-05	0.748994	0.343	0.611	0.66714	20	Mrps33
979	7.02621e-05	0.68546	0.387	0.706	1	20	Swi5
980	8.89785e-05	0.996602	0.473	0.682	1	20	Pebp1
981	0.00011078	0.708923	0.331	0.537	1	20	Ero1l
982	0.000123001	1.00838	0.434	0.563	1	20	Oxct1
983	0.000129033	0.734561	0.36	0.63	1	20	U2af1
984	0.000136868	0.983458	0.466	0.677	1	20	Cct7
985	0.000145476	0.691332	0.367	0.643	1	20	Spg21
986	0.000147297	0.773687	0.352	0.611	1	20	Pdap1
987	0.000151061	0.65147	0.406	0.739	1	20	Usmg5
988	0.000156179	0.675762	0.381	0.672	1	20	Park7
989	0.000176818	0.585728	0.41	0.747	1	20	Cct8
990	0.00018556	0.739777	0.384	0.686	1	20	Ndufb3
991	0.000205971	0.616061	0.549	0.857	1	20	Atp5f1
992	0.000328245	0.579281	0.598	0.834	1	20	Tuba1b
993	0.000354738	0.988917	0.416	0.548	1	20	Ybx3
994	0.000441519	0.538051	0.436	0.794	1	20	Ndufa13
995	0.000463082	0.833939	0.328	0.556	1	20	Aco2
996	0.000489039	0.74102	0.385	0.689	1	20	Ndufb11
997	0.000541978	0.783376	0.301	0.509	1	20	Sars
998	0.000642555	0.644388	0.417	0.768	1	20	Eif3c
999	0.000644684	0.714807	0.38	0.66	1	20	Ywhaq
1000	0.000694703	0.660274	0.307	0.508	1	20	C1qbp
1001	0.000777546	0.929377	0.514	0.791	1	20	Atp1a1
1002	0.000926085	0.517425	0.569	0.874	1	20	Cox5a
1003	0.00106682	0.853422	0.501	0.771	1	20	Atp5o.1
1004	0.00116112	0.767748	0.321	0.532	1	20	Nhp2
1005	0.00121476	0.81858	0.345	0.584	1	20	Glrx3
1006	0.00148621	0.535077	0.574	0.863	1	20	Eif5a
1007	0.00174333	0.689023	0.385	0.689	1	20	Rpl13a
1008	0.00181022	0.800461	0.349	0.587	1	20	Eprs
1009	0.00215523	0.691478	0.423	0.736	1	20	Ssb
1010	0.00366622	1.01056	0.395	0.514	1	20	Mrpl51
1011	0.0037747	0.693428	0.405	0.706	1	20	Cct5
1012	0.00462609	0.839655	0.49	0.772	1	20	Ndufb9
1013	0.0074307	0.845254	0.325	0.539	1	20	Timm8b
1014	0.00816149	0.798569	0.368	0.631	1	20	1810058I24Rik
1015	0.00816833	0.564752	0.465	0.822	1	20	Sumo2
1016	0	2.41357	0.984	0.427	0	21	Rsad2
1017	0	1.98915	0.963	0.318	0	21	Ifit3
1018	0	1.87188	1	0.688	0	21	Isg15
1019	0	1.85895	0.941	0.285	0	21	Ifit1
1020	0	1.83062	0.96	0.313	0	21	Ifit2
1021	0	1.61393	0.846	0.192	0	21	Cmpk2
1022	0	1.57335	0.975	0.43	0	21	Ifi205
1023	0	1.37272	0.888	0.228	0	21	Mx1
1024	0	1.33683	0.589	0.052	0	21	Ifit1bl1
1025	0	1.27618	0.911	0.375	0	21	Oasl1
1026	0	1.25988	0.865	0.269	0	21	Usp18
1027	0	1.18311	0.687	0.1	0	21	Ifit3b
1028	1.02511e-306	1.19352	0.75	0.204	2.1357e-302	21	Isg20
1029	7.41644e-305	1.35789	0.98	0.579	1.54514e-300	21	Ifi209
1030	7.2257e-302	1.09369	0.888	0.348	1.5054e-297	21	Ifi206
1031	1.99074e-300	1.0759	0.869	0.331	4.1475e-296	21	Herc6
1032	7.23017e-282	1.18617	0.981	0.686	1.50633e-277	21	Ifi211
1033	1.95023e-276	1.12406	0.988	0.788	4.06311e-272	21	Ifi204
1034	1.72177e-269	1.29987	0.977	0.652	3.58714e-265	21	Slfn5
1035	1.23338e-266	0.942237	0.872	0.378	2.56961e-262	21	Daxx
1036	1.14403e-262	1.25239	0.925	0.513	2.38348e-258	21	Phf11b
1037	5.97865e-251	0.936897	0.869	0.383	1.24559e-246	21	Ddx58
1038	4.29702e-246	0.993761	0.846	0.35	8.95241e-242	21	Ifi213
1039	1.49774e-244	1.85679	0.88	0.374	3.1204e-240	21	Cxcl10
1040	6.23548e-242	1.07467	0.877	0.435	1.2991e-237	21	Phf11d
1041	3.02897e-239	1.09074	0.956	0.608	6.31055e-235	21	Parp14
1042	6.6573e-238	1.19253	0.966	0.635	1.38698e-233	21	Irf7
1043	1.14314e-233	0.866078	0.869	0.443	2.38162e-229	21	Tor3a
1044	6.77425e-232	1.09634	0.964	0.671	1.41135e-227	21	Mndal
1045	9.79591e-232	0.83373	0.694	0.224	2.04088e-227	21	Phf11a
1046	1.03344e-228	1.08156	0.883	0.468	2.15306e-224	21	Ifih1
1047	1.63837e-228	1.3056	0.955	0.621	3.41338e-224	21	Ms4a4c
1048	9.25359e-226	1.09567	0.916	0.502	1.92789e-221	21	Ifi47
1049	1.01149e-220	1.14938	0.764	0.271	2.10733e-216	21	Slfn4
1050	1.72378e-218	0.867799	0.95	0.572	3.59132e-214	21	Rtp4
1051	5.97429e-216	1.06582	0.961	0.641	1.24468e-211	21	Ifi203
1052	1.14783e-212	0.872253	0.918	0.456	2.39139e-208	21	Slfn1
1053	1.63134e-212	0.885288	0.95	0.583	3.39874e-208	21	Oasl2
1054	7.61549e-210	0.631385	0.608	0.172	1.58661e-205	21	Slfn9
1055	1.19384e-205	0.784255	0.726	0.289	2.48725e-201	21	Nt5c3
1056	9.76833e-203	0.84344	0.843	0.417	2.03513e-198	21	Slfn8
1057	2.9331e-198	0.816349	0.874	0.487	6.11082e-194	21	Xaf1
1058	1.99541e-197	0.616344	0.717	0.258	4.15723e-193	21	Helz2
1059	1.04609e-196	0.852009	0.958	0.665	2.17942e-192	21	Trim30a
1060	1.57719e-189	0.992577	0.955	0.748	3.28592e-185	21	Fcgr1
1061	1.63349e-189	0.877299	0.946	0.651	3.40322e-185	21	Zbp1
1062	4.31893e-186	0.786856	0.837	0.431	8.99805e-182	21	Znfx1
1063	1.2182e-180	0.759808	0.816	0.387	2.538e-176	21	Oas3
1064	5.75486e-180	0.770408	0.691	0.244	1.19897e-175	21	Gbp5
1065	6.85321e-180	0.894604	0.871	0.507	1.4278e-175	21	Samd9l
1066	1.23152e-179	0.75538	0.782	0.372	2.56574e-175	21	Zufsp
1067	3.95901e-179	0.831738	0.848	0.486	8.24821e-175	21	Sp140
1068	8.90043e-175	0.671259	0.813	0.39	1.85432e-170	21	Trim30d
1069	2.1771e-174	0.693033	0.778	0.342	4.53576e-170	21	Igtp
1070	3.61592e-173	0.805888	0.939	0.659	7.53341e-169	21	Sp100
1071	5.07821e-170	0.94624	0.947	0.756	1.05799e-165	21	Pnp
1072	1.22079e-169	0.763523	0.977	0.796	2.5434e-165	21	Ifi207
1073	6.70208e-168	0.71705	0.902	0.584	1.39631e-163	21	Trafd1
1074	7.55443e-167	0.6538	0.816	0.399	1.57389e-162	21	Stat2
1075	6.53412e-165	0.763294	0.879	0.51	1.36132e-160	21	Irgm1
1076	7.68354e-160	0.760357	0.897	0.601	1.60079e-155	21	Fndc3a
1077	1.21119e-159	0.637977	0.792	0.403	2.52338e-155	21	Parp12
1078	2.22307e-159	0.808229	0.918	0.637	4.63153e-155	21	Rnf213
1079	2.59555e-154	0.656181	0.806	0.43	5.40757e-150	21	Dtx3l
1080	3.32271e-149	0.690745	0.924	0.714	6.92252e-145	21	Tor1aip1
1081	5.23392e-143	0.586888	0.557	0.185	1.09044e-138	21	Klrk1
1082	7.49061e-142	0.647723	0.82	0.505	1.56059e-137	21	Ifi35
1083	1.60318e-140	0.675501	0.947	0.677	3.34007e-136	21	Stat1
1084	4.87211e-138	0.904089	0.527	0.172	1.01505e-133	21	Cd69
1085	2.20758e-137	0.678329	0.802	0.481	4.59927e-133	21	Eif2ak2
1086	2.65226e-134	0.694695	0.843	0.56	5.52571e-130	21	Sp110
1087	6.05298e-134	0.759166	0.893	0.649	1.26108e-129	21	Epsti1
1088	2.96751e-133	0.706602	0.863	0.576	6.18251e-129	21	H2-T22
1089	5.29621e-130	0.800942	0.86	0.475	1.10341e-125	21	Gbp2
1090	1.61718e-129	0.649023	0.768	0.423	3.36924e-125	21	Ube2l6
1091	5.44146e-129	0.59586	0.994	0.915	1.13367e-124	21	Npc2
1092	3.26986e-128	0.657008	0.972	0.841	6.81243e-124	21	Slfn2
1093	3.61396e-127	0.520358	0.549	0.208	7.52933e-123	21	Il15
1094	1.99944e-126	0.698787	0.992	0.89	4.16563e-122	21	Ifitm3
1095	3.60051e-125	0.984848	0.868	0.615	7.50131e-121	21	Fgl2
1096	3.25619e-124	1.00582	0.624	0.254	6.78394e-120	21	Acod1
1097	6.95158e-123	0.574186	0.896	0.648	1.44829e-118	21	Tap1
1098	1.37717e-121	0.779568	0.852	0.561	2.86921e-117	21	Slamf7
1099	1.96985e-121	0.899387	0.872	0.575	4.10398e-117	21	Mxd1
1100	2.92825e-121	0.631327	0.751	0.408	6.10072e-117	21	9930111J21Rik2
1101	6.21697e-121	0.674303	0.816	0.471	1.29524e-116	21	Gbp7
1102	2.32615e-120	0.570815	0.705	0.372	4.84631e-116	21	Fam241a
1103	3.96983e-120	0.655501	0.966	0.826	8.27074e-116	21	Ms4a6c
1104	5.41602e-120	0.536054	0.824	0.518	1.12837e-115	21	Ogfr
1105	1.54331e-118	0.711417	0.792	0.54	3.21533e-114	21	2025-03-05
1106	4.42777e-118	0.829967	0.824	0.503	9.22481e-114	21	Cd274
1107	1.5932e-116	0.626357	1	0.962	3.31926e-112	21	H3f3b
1108	1.35728e-113	0.666385	0.729	0.388	2.82776e-109	21	Gbp3
1109	4.81894e-112	0.597959	0.872	0.566	1.00398e-107	21	Clec2d
1110	9.34501e-112	0.643103	0.689	0.355	1.94694e-107	21	Scimp
1111	1.41507e-109	0.59576	0.851	0.608	2.94817e-105	21	Usp25
1112	4.28984e-108	0.632061	0.974	0.819	8.93745e-104	21	Bst2
1113	1.24796e-103	0.536297	0.594	0.278	2.59999e-99	21	1600014C10Rik
1114	3.11403e-103	0.55173	0.89	0.65	6.48778e-99	21	Lgals9
1115	3.29605e-102	0.681216	0.68	0.381	6.86699e-98	21	Cd40
1116	1.29267e-101	0.535081	0.731	0.436	2.69315e-97	21	Rasa4
1117	4.47647e-101	0.512118	0.734	0.435	9.32629e-97	21	Parp9
1118	1.0182e-98	0.621582	0.927	0.722	2.12133e-94	21	Ms4a6b
1119	3.20105e-96	0.59064	0.967	0.869	6.66907e-92	21	Tspo
1120	1.21961e-92	0.780538	0.907	0.597	2.54093e-88	21	Plac8
1121	1.86221e-91	0.619308	0.83	0.561	3.87973e-87	21	Fam46a
1122	9.73594e-90	0.572167	0.753	0.497	2.02838e-85	21	Gch1
1123	1.2205e-88	0.526148	0.785	0.49	2.54279e-84	21	Dck
1124	5.71389e-88	1.02502	0.879	0.639	1.19043e-83	21	Ccl4
1125	6.47531e-88	0.523867	0.714	0.433	1.34907e-83	21	Etnk1
1126	2.31416e-86	0.585196	0.76	0.457	4.82132e-82	21	Creb5
1127	4.46273e-86	1.14281	0.733	0.406	9.29764e-82	21	Ly6c2
1128	4.58457e-85	0.658873	0.537	0.243	9.5515e-81	21	Socs1
1129	3.91367e-84	0.507513	0.695	0.419	8.15374e-80	21	Themis2
1130	1.08106e-81	0.604874	0.928	0.785	2.25227e-77	21	Ms4a6d
1131	1.25854e-81	0.599481	0.776	0.525	2.62203e-77	21	Rapgef2
1132	5.24609e-81	0.896398	0.835	0.581	1.09297e-76	21	Ly6a
1133	1.1167e-76	0.500104	0.886	0.722	2.32653e-72	21	Sppl2a
1134	3.986e-76	0.711333	0.583	0.294	8.30444e-72	21	Iigp1
1135	5.03355e-76	0.528444	0.935	0.755	1.04869e-71	21	Nampt
1136	2.2826e-67	0.795277	0.837	0.636	4.75556e-63	21	Il1rn
1137	1.59173e-66	0.517355	0.882	0.687	3.31622e-62	21	Cflar
1138	5.5804e-65	0.67643	0.583	0.325	1.16262e-60	21	Fam26f
1139	1.4048e-59	0.716333	0.834	0.616	2.92676e-55	21	Ccrl2
1140	1.02572e-58	0.518762	0.953	0.847	2.13698e-54	21	Ifi27l2a
1141	1.83333e-32	0.717762	0.686	0.53	3.81956e-28	21	AW112010
1142	4.9972e-28	0.610534	0.698	0.532	1.04112e-23	21	Ccl3
1143	4.89293e-25	0.52804	0.639	0.484	1.01939e-20	21	Clec4e
1144	5.1411e-23	0.701423	0.647	0.493	1.0711e-18	21	Ccl12
1145	3.54693e-14	0.575009	0.608	0.509	7.38967e-10	21	Hilpda
1146	0	1.71328	0.967	0.111	0	23	Ube2c
1147	0	1.43091	0.985	0.122	0	23	Birc5
1148	0	1.33146	0.984	0.264	0	23	Stmn1
1149	0	1.30121	0.951	0.16	0	23	Mki67
1150	0	1.28019	0.892	0.057	0	23	Cenpf
1151	0	1.24129	0.909	0.082	0	23	Cenpe
1152	0	1.19223	0.971	0.345	0	23	Cenpa
1153	0	1.16239	0.854	0.172	0	23	Top2a
1154	0	1.12495	0.929	0.057	0	23	Hmmr
1155	0	1.11925	0.951	0.085	0	23	Ccnb2
1156	0	1.07684	0.927	0.103	0	23	Tpx2
1157	0	1.06544	0.907	0.044	0	23	Cdc20
1158	0	1.05519	0.942	0.097	0	23	Cdca3
1159	0	1.0373	0.936	0.112	0	23	Cdca8
1160	0	1.01552	0.964	0.195	0	23	Cks1b
1161	0	0.962508	0.92	0.072	0	23	Ccna2
1162	0	0.961031	0.883	0.065	0	23	Ccnb1
1163	0	0.934261	0.929	0.108	0	23	Racgap1
1164	0	0.929557	0.931	0.214	0	23	Smc2
1165	0	0.883905	0.703	0.079	0	23	Prc1
1166	0	0.831653	0.812	0.086	0	23	Kif23
1167	0	0.825524	0.931	0.129	0	23	Pclaf
1168	0	0.816176	0.838	0.039	0	23	Plk1
1169	0	0.812035	0.92	0.071	0	23	Knstrn
1170	0	0.797262	0.918	0.122	0	23	Tacc3
1171	0	0.790271	0.874	0.058	0	23	Cdkn3
1172	0	0.774725	0.761	0.131	0	23	Cdk1
1173	0	0.759987	0.816	0.195	0	23	H2afx
1174	0	0.729758	0.743	0.031	0	23	Aspm
1175	0	0.705232	0.739	0.073	0	23	Kif20b
1176	0	0.700843	0.681	0.055	0	23	Nusap1
1177	0	0.661057	0.839	0.038	0	23	Kif20a
1178	0	0.647741	0.717	0.059	0	23	Kif11
1179	0	0.639788	0.819	0.077	0	23	Bub1b
1180	0	0.613003	0.752	0.057	0	23	Knl1
1181	0	0.604988	0.708	0.058	0	23	Anln
1182	0	0.601047	0.816	0.081	0	23	Dlgap5
1183	0	0.58748	0.825	0.189	0	23	Dbf4
1184	0	0.584878	0.808	0.042	0	23	Cep55
1185	0	0.568135	0.786	0.091	0	23	Ckap2l
1186	0	0.558582	0.796	0.069	0	23	Bub1
1187	0	0.551705	0.774	0.062	0	23	C330027C09Rik
1188	0	0.550097	0.701	0.031	0	23	Pimreg
1189	0	0.537382	0.684	0.062	0	23	Aurka
1190	0	0.507043	0.703	0.037	0	23	Ckap2
1191	1.10892e-306	0.706011	0.894	0.248	2.31032e-302	23	Cks2
1192	1.15516e-289	0.528728	0.794	0.2	2.40666e-285	23	Reep4
1193	4.75482e-288	0.50198	0.805	0.197	9.9062e-284	23	Ccdc34
1194	9.05781e-280	0.754787	0.938	0.347	1.8871e-275	23	Selenoh
1195	1.12726e-272	0.570068	0.757	0.187	2.34854e-268	23	Incenp
1196	4.43851e-266	0.919191	0.942	0.363	9.24718e-262	23	Smc4
1197	2.36123e-257	0.918277	0.978	0.567	4.91938e-253	23	Nucks1
1198	3.94478e-254	0.719146	0.943	0.363	8.21855e-250	23	H2afv
1199	1.1808e-252	1.17218	0.958	0.496	2.46007e-248	23	Tubb4b
1200	2.21182e-242	0.971873	0.984	0.703	4.60811e-238	23	Ube2s
1201	8.02147e-242	0.562411	0.883	0.303	1.67119e-237	23	Rangap1
1202	4.96642e-236	0.766582	0.956	0.441	1.0347e-231	23	Hmgn2
1203	8.25697e-233	0.968835	0.998	0.874	1.72026e-228	23	H2afz
1204	3.68039e-226	0.857712	1	0.808	7.66772e-222	23	Hmgb1
1205	3.74879e-225	0.752899	0.936	0.437	7.81023e-221	23	Rad21
1206	5.17337e-214	0.992242	0.996	0.727	1.07782e-209	23	Tubb5
1207	5.67374e-214	0.589622	0.885	0.349	1.18207e-209	23	Ckap5
1208	1.62154e-211	0.911595	0.984	0.817	3.37831e-207	23	Arl6ip1
1209	3.8464e-207	1.12191	0.996	0.699	8.0136e-203	23	Hmgb2
1210	1.02234e-200	0.890956	0.996	0.821	2.12993e-196	23	Tuba1b
1211	5.52876e-192	0.675468	0.949	0.458	1.15186e-187	23	Tmpo
1212	2.17789e-185	0.61265	0.962	0.527	4.53741e-181	23	Anp32e
1213	2.48626e-185	0.698024	0.995	0.801	5.17988e-181	23	Ran
1214	7.92941e-176	0.56873	0.927	0.469	1.65201e-171	23	Hp1bp3
1215	3.1937e-140	0.547128	0.991	0.789	6.65374e-136	23	Jpt1
1216	2.58294e-132	0.504434	0.989	0.789	5.38129e-128	23	Anp32b
1217	1.65014e-123	0.67795	0.633	0.208	3.4379e-119	23	Vcam1
1218	3.54425e-122	0.696152	0.834	0.409	7.38409e-118	23	Gm42031
1219	1.28127e-114	0.529537	0.993	0.837	2.6694e-110	23	Tagln2
1220	1.26491e-100	0.550189	0.956	0.695	2.63532e-96	23	Tuba1c
1221	8.88734e-86	0.614874	0.956	0.661	1.85159e-81	23	C1qc
1222	1.27189e-75	0.551629	0.971	0.703	2.64986e-71	23	C1qb
1223	2.29004e-73	0.560116	0.956	0.663	4.77107e-69	23	C1qa
1224	0	3.90307	0.907	0.116	0	25	Cd24a
1225	0	3.62436	0.508	0.005	0	25	Retnlg
1226	0	3.09	0.592	0.021	0	25	G0s2
1227	0	3.02635	0.532	0.046	0	25	Serpinb2
1228	6.72725e-162	2.99638	0.64	0.17	1.40156e-157	25	Gadd45a
1229	1.28409e-151	1.79704	0.961	0.986	2.67527e-147	25	Actg1
1230	9.66599e-135	1.58444	0.94	0.889	2.01381e-130	25	Srgn
1231	1.96999e-123	1.85082	0.904	0.884	4.10427e-119	25	Btg1
1232	2.38635e-121	1.82203	0.91	0.9	4.97173e-117	25	Cebpb
1233	4.49474e-112	1.6943	0.904	0.841	9.36435e-108	25	Ccl6
1234	3.13031e-111	1.81956	0.868	0.842	6.52168e-107	25	Pim1
1235	9.06136e-89	1.6873	0.895	0.889	1.88784e-84	25	Junb
1236	1.08182e-88	0.639179	0.976	0.996	2.25387e-84	25	Actb
1237	1.5494e-88	1.34226	0.523	0.149	3.22801e-84	25	Retnla
1238	1.48114e-84	1.26194	0.877	0.941	3.08581e-80	25	Myl6
1239	1.69794e-78	1.50826	0.826	0.739	3.53749e-74	25	Basp1
1240	1.77425e-66	2.22852	0.667	0.469	3.69647e-62	25	Cyp4f18
1241	8.9318e-63	0.908393	0.829	0.938	1.86085e-58	25	Arpc2
1242	1.67688e-62	1.30458	0.781	0.904	3.49361e-58	25	Arpc5
1243	3.89916e-49	1.82001	0.619	0.442	8.1235e-45	25	Cd9
1244	1.60968e-44	0.894536	0.787	0.91	3.3536e-40	25	Laptm5
1245	1.67453e-44	0.726066	0.856	0.957	3.48871e-40	25	Eif1
1246	1.8466e-44	0.695262	0.877	0.965	3.84721e-40	25	Pfn1
1247	4.28505e-44	1.849	0.541	0.342	8.92747e-40	25	Gsr
1248	1.26463e-43	1.52166	0.709	0.838	2.63473e-39	25	Ywhaz
1249	1.17542e-33	0.649026	0.859	0.97	2.44887e-29	25	Ptma
1250	9.93019e-31	0.616652	0.874	0.942	2.06886e-26	25	H2-K1
1251	2.64003e-30	0.556305	0.168	0.623	5.50024e-26	25	Cisd2
1252	2.93947e-30	1.41598	0.679	0.838	6.1241e-26	25	Dazap2
1253	8.47931e-30	0.543637	0.159	0.603	1.76658e-25	25	Polr2k
1254	8.16592e-29	0.511591	0.117	0.506	1.70129e-24	25	Fam32a
1255	5.78326e-28	1.38958	0.694	0.846	1.20489e-23	25	Jund
1256	1.55623e-27	0.597129	0.222	0.713	3.24224e-23	25	Ube2d2a
1257	2.40311e-27	1.04662	0.697	0.865	5.00664e-23	25	mt-Nd3
1258	2.42684e-27	0.510258	0.174	0.615	5.05607e-23	25	H13
1259	1.04038e-26	0.51745	0.15	0.558	2.16752e-22	25	Mapk3
1260	1.51079e-26	1.12911	0.649	0.555	3.14758e-22	25	Thbs1
1261	4.02514e-26	0.506184	0.186	0.629	8.38598e-22	25	Dbnl
1262	5.98945e-26	0.508163	0.18	0.609	1.24784e-21	25	Inpp5d
1263	6.93484e-26	1.38782	0.655	0.809	1.4448e-21	25	Taldo1
1264	8.4184e-26	1.69896	0.607	0.659	1.75389e-21	25	Tnfaip3
1265	9.14975e-26	0.632998	0.189	0.628	1.90626e-21	25	Ddx39b
1266	1.03484e-25	0.500755	0.174	0.593	2.15598e-21	25	Zfp207
1267	1.2364e-25	1.42819	0.736	0.839	2.57592e-21	25	Dusp1
1268	1.64712e-25	1.73253	0.61	0.69	3.4316e-21	25	Fosl2
1269	2.36173e-25	0.540436	0.159	0.564	4.92043e-21	25	Neu1
1270	7.45529e-25	0.572011	0.204	0.653	1.55324e-20	25	Surf4
1271	8.90065e-25	0.543219	0.168	0.578	1.85436e-20	25	Sbno1
1272	1.79852e-24	0.744319	0.733	0.942	3.74703e-20	25	Chchd2
1273	2.38873e-24	0.64151	0.162	0.559	4.97669e-20	25	Copz1
1274	2.44132e-24	0.530085	0.195	0.632	5.08625e-20	25	Nras
1275	2.47983e-24	0.508917	0.171	0.577	5.16649e-20	25	Furin
1276	3.00898e-24	0.526859	0.141	0.516	6.2689e-20	25	Anxa6
1277	3.11126e-24	0.602963	0.171	0.581	6.482e-20	25	Clint1
1278	7.95383e-24	0.521364	0.192	0.617	1.6571e-19	25	Actn4
1279	1.04436e-23	0.603857	0.168	0.57	2.17582e-19	25	Ggh
1280	2.35601e-23	0.553116	0.207	0.642	4.90851e-19	25	Selenot
1281	3.63814e-23	0.599495	0.162	0.552	7.5797e-19	25	Coq10b
1282	3.67997e-23	0.511301	0.228	0.69	7.66685e-19	25	Apbb1ip
1283	5.70808e-23	0.517477	0.162	0.549	1.18922e-18	25	Aff4
1284	9.98463e-23	0.590958	0.213	0.657	2.0802e-18	25	Drap1
1285	1.70526e-22	0.590443	0.222	0.672	3.55273e-18	25	Khdrbs1
1286	1.8599e-22	0.643344	0.177	0.576	3.87492e-18	25	Chic2
1287	2.04528e-22	0.647047	0.204	0.635	4.26115e-18	25	Lims1
1288	2.07348e-22	0.537488	0.216	0.653	4.31989e-18	25	Trip12
1289	2.09008e-22	0.573165	0.159	0.534	4.35448e-18	25	Arap1
1290	3.11608e-22	0.73775	0.162	0.542	6.49204e-18	25	Wac
1291	3.1298e-22	0.516906	0.246	0.724	6.52063e-18	25	Tra2b
1292	4.86051e-22	1.86634	0.568	0.609	1.01264e-17	25	Ncf1
1293	4.90483e-22	0.568502	0.204	0.623	1.02187e-17	25	Zc3hav1
1294	1.12863e-21	0.555866	0.189	0.59	2.35139e-17	25	Cast
1295	4.01672e-21	0.629739	0.207	0.626	8.36843e-17	25	Snx20
1296	5.17365e-21	0.590899	0.171	0.547	1.07788e-16	25	Slc9a3r1
1297	6.30374e-21	0.666087	0.198	0.603	1.31332e-16	25	Nsd3
1298	1.22064e-20	0.520229	0.264	0.749	2.54309e-16	25	Tmed5
1299	1.41263e-20	0.533442	0.201	0.6	2.94308e-16	25	Tab2
1300	3.6937e-20	0.682623	0.213	0.628	7.69546e-16	25	Ddx17
1301	2.6298e-19	0.556247	0.237	0.664	5.47893e-15	25	Mat2a
1302	2.75253e-19	0.631501	0.192	0.569	5.73461e-15	25	Fam120a
1303	4.48059e-19	0.552618	0.189	0.564	9.33486e-15	25	Gnai3
1304	4.73319e-19	0.633589	0.18	0.547	9.86113e-15	25	Sltm
1305	8.53317e-19	0.624005	0.18	0.541	1.7778e-14	25	2025-09-09
1306	1.00671e-18	1.4621	0.55	0.583	2.09738e-14	25	Dennd4a
1307	1.44442e-18	0.810435	0.685	0.925	3.00931e-14	25	Ddx5
1308	4.01518e-18	0.615688	0.216	0.614	8.36522e-14	25	Fem1c
1309	4.25034e-18	0.60735	0.249	0.686	8.85517e-14	25	Rtn3
1310	6.1964e-18	0.643368	0.192	0.558	1.29096e-13	25	Tacc1
1311	8.2155e-18	0.637279	0.273	0.74	1.71162e-13	25	Mapre1
1312	1.60327e-17	0.891117	0.643	0.889	3.34024e-13	25	Capzb
1313	1.96053e-17	0.557438	0.27	0.726	4.08457e-13	25	Hnrnpm
1314	2.08268e-17	0.6244	0.231	0.637	4.33906e-13	25	Itm2c
1315	3.41875e-17	0.689724	0.228	0.614	7.12262e-13	25	Adipor1
1316	9.04386e-17	0.610322	0.285	0.754	1.8842e-12	25	Jak1
1317	2.12268e-16	0.637013	0.204	0.559	4.42239e-12	25	Ppp1cb
1318	4.49276e-16	0.751548	0.73	0.811	9.36022e-12	25	S100a6
1319	5.07366e-16	0.57422	0.213	0.582	1.05705e-11	25	Cd164
1320	6.26738e-16	0.785176	0.276	0.724	1.30575e-11	25	Clk1
1321	1.25285e-15	0.610255	0.231	0.611	2.61019e-11	25	Cdk2ap2
1322	1.65159e-15	0.654972	0.264	0.682	3.44093e-11	25	Wsb1
1323	2.02523e-15	0.708248	0.258	0.672	4.21937e-11	25	Gls
1324	3.01974e-15	0.690844	0.664	0.905	6.29132e-11	25	Actr3
1325	4.68178e-15	1.61764	0.547	0.635	9.75403e-11	25	Tgm2
1326	5.90813e-15	0.597559	0.282	0.725	1.2309e-10	25	Rac2
1327	6.38786e-15	0.66758	0.186	0.512	1.33085e-10	25	Hacd4
1328	7.0509e-15	0.678072	0.24	0.631	1.46899e-10	25	Lcp2
1329	1.33193e-14	0.5316	0.213	0.554	2.77495e-10	25	Osm
1330	1.37377e-14	1.62341	0.541	0.634	2.86212e-10	25	Stk17b
1331	2.05582e-14	0.634613	0.285	0.728	4.2831e-10	25	Mdh2
1332	2.46953e-14	0.706006	0.231	0.599	5.14503e-10	25	Map2k3
1333	3.21647e-14	0.664721	0.291	0.733	6.7012e-10	25	Anp32a
1334	3.99086e-14	0.673691	0.273	0.689	8.31455e-10	25	Tmem189
1335	9.55048e-14	0.53055	0.21	0.544	1.98975e-09	25	Itga4
1336	1.74986e-13	0.707304	0.264	0.651	3.64565e-09	25	Grina
1337	2.35388e-13	0.665647	0.27	0.67	4.90408e-09	25	Emilin2
1338	3.04827e-13	0.895146	0.24	0.607	6.35076e-09	25	Rnf19b
1339	1.19791e-12	0.525632	0.33	0.807	2.49573e-08	25	Csde1
1340	1.73767e-12	1.25336	0.58	0.768	3.62027e-08	25	Itgam
1341	4.49065e-12	0.833849	0.228	0.566	9.35581e-08	25	Rab20
1342	7.42843e-12	0.660753	0.646	0.897	1.54764e-07	25	Lcp1
1343	9.38848e-12	0.782978	0.276	0.666	1.956e-07	25	Hdgf
1344	1.14101e-11	1.3253	0.556	0.643	2.37719e-07	25	Il1rn
1345	1.47474e-11	0.845808	0.237	0.579	3.07247e-07	25	Nab1
1346	1.52586e-11	1.71761	0.486	0.528	3.17897e-07	25	Txnip
1347	3.46735e-11	0.891571	0.255	0.613	7.22388e-07	25	Degs1
1348	1.64976e-10	0.882677	0.604	0.871	3.43711e-06	25	Cotl1
1349	1.82279e-10	0.637957	0.333	0.785	3.79759e-06	25	Cnbp
1350	2.0076e-10	0.527355	0.357	0.832	4.18263e-06	25	Fus
1351	5.36076e-10	0.98	0.598	0.771	1.11686e-05	25	Btg2
1352	6.82175e-10	0.613686	0.246	0.567	1.42124e-05	25	Chd7
1353	7.27401e-10	0.569121	0.36	0.831	1.51547e-05	25	Srsf3
1354	1.63472e-09	0.770867	0.318	0.734	3.40579e-05	25	Mob1a
1355	1.92852e-09	0.814906	0.61	0.811	4.01788e-05	25	Samhd1
1356	3.24479e-09	0.871506	0.276	0.63	6.7602e-05	25	Tmem30a
1357	4.09252e-09	0.965886	0.255	0.577	8.52635e-05	25	Sf1
1358	7.03109e-09	0.852608	0.222	0.504	0.000146486	25	Atp11b
1359	8.65098e-09	0.885224	0.24	0.54	0.000180234	25	Cd300ld
1360	1.61888e-08	0.708976	0.339	0.767	0.000337278	25	Rab8b
1361	1.74497e-08	0.955942	0.58	0.857	0.000363546	25	Eif4g2
1362	2.27778e-08	0.635951	0.309	0.665	0.000474553	25	Ier2
1363	2.8405e-08	1.35652	0.541	0.756	0.00059179	25	Irf2bp2
1364	3.74096e-08	0.605517	0.255	0.535	0.000779392	25	Ero1l
1365	6.57012e-08	0.69055	0.327	0.721	0.00136882	25	Prkcd
1366	9.21046e-08	1.22294	0.505	0.647	0.00191891	25	Pla2g7
1367	1.90071e-07	0.805046	0.285	0.617	0.00395994	25	Ptpre
1368	2.24655e-07	0.880181	0.252	0.546	0.00468046	25	Sh3kbp1
1369	2.41454e-07	0.922688	0.264	0.568	0.00503045	25	Ell2
1370	2.58978e-07	0.713195	0.357	0.776	0.00539554	25	Rsrp1
1371	3.39112e-07	0.710819	0.357	0.75	0.00706506	25	Sqstm1
1372	3.63685e-07	0.660601	0.312	0.656	0.00757702	25	Prdx6
1373	3.70996e-07	0.900362	0.33	0.727	0.00772934	25	Etf1
1374	4.47808e-07	0.979104	0.279	0.59	0.00932963	25	Paip2
1375	5.87619e-07	0.651818	0.61	0.909	0.0122424	25	Pabpc1
1376	6.14079e-07	0.93882	0.276	0.588	0.0127937	25	Snap23
1377	2.2598e-06	0.840101	0.255	0.526	0.0470807	25	Man1a
1378	2.29911e-06	0.853577	0.357	0.766	0.0478996	25	1810037I17Rik
1379	2.3805e-06	0.976903	0.273	0.572	0.0495954	25	Wipf1
1380	4.41967e-06	1.36363	0.523	0.747	0.0920794	25	Cox17
1381	5.54236e-06	0.535483	0.366	0.744	0.11547	25	Creg1
1382	6.11818e-06	0.925675	0.327	0.68	0.127466	25	Nfkb1
1383	6.15227e-06	0.979315	0.565	0.871	0.128176	25	Arpc4
1384	7.91057e-06	0.623457	0.378	0.795	0.164809	25	Wnk1
1385	8.20107e-06	1.26126	0.508	0.721	0.170861	25	Celf2
1386	9.39049e-06	1.274	0.505	0.72	0.195641	25	Gsn
1387	1.48424e-05	0.779769	0.381	0.808	0.309227	25	Srsf2
1388	1.49403e-05	0.679767	0.381	0.803	0.311267	25	Tmem50a
1389	2.50277e-05	0.956239	0.306	0.621	0.521427	25	Hnrnph1
1390	2.51721e-05	1.02467	0.261	0.519	0.524435	25	Camk1
1391	2.68067e-05	0.88081	0.562	0.858	0.55849	25	Fam49b
1392	2.80668e-05	0.753095	0.369	0.78	0.584744	25	Sfpq
1393	5.80357e-05	0.857795	0.282	0.551	1	25	Slc16a3
1394	5.9483e-05	0.858206	0.333	0.674	1	25	Zyx
1395	0.000164851	0.707839	0.399	0.822	1	25	Ptbp3
1396	0.000171162	1.01405	0.511	0.709	1	25	Hmgb2
1397	0.000217965	1.1726	0.508	0.748	1	25	Ddx3x
1398	0.000243648	0.644391	0.411	0.843	1	25	Litaf
1399	0.000267543	0.973759	0.357	0.705	1	25	Dnajb6
1400	0.000553095	1.098	0.273	0.514	1	25	Phf20l1
1401	0.000702557	0.603229	0.42	0.848	1	25	Sub1
1402	0.000728183	0.826426	0.318	0.526	1	25	Egr1
1403	0.000988021	0.636152	0.568	0.827	1	25	Cybb
1404	0.00110393	0.562897	0.571	0.868	1	25	Arhgdib
1405	0.00117528	0.99712	0.333	0.644	1	25	Vasp
1406	0.00131651	0.726628	0.363	0.714	1	25	Flna
1407	0.00168618	0.709662	0.565	0.847	1	25	Ptprc
1408	0.00194217	0.898186	0.351	0.678	1	25	Ets2
1409	0.00212657	0.893886	0.498	0.689	1	25	Nfkbiz
1410	0.00262405	1.23045	0.48	0.712	1	25	Hif1a
1411	0.00262849	1.34606	0.471	0.695	1	25	Prr13
1412	0.00265557	1.00834	0.366	0.714	1	25	Xbp1
1413	0.00302312	1.10136	0.303	0.559	1	25	Ezr
1414	0.00447287	0.979201	0.357	0.675	1	25	Skil
1415	0.00560358	0.999873	0.532	0.822	1	25	Ier5
1416	0	1.862	0.92	0.036	0	26	Ace
1417	0	1.6645	0.804	0.083	0	26	Eno3
1418	0	1.66168	0.881	0.093	0	26	Ear2
1419	0	1.64135	0.878	0.064	0	26	Adgre4
1420	0	1.51651	0.826	0.065	0	26	Treml4
1421	0	1.38271	0.698	0.095	0	26	Spn
1422	0	1.28246	0.592	0.043	0	26	Slc12a2
1423	0	1.25964	0.566	0.043	0	26	Pglyrp1
1424	0	1.12598	0.579	0.058	0	26	Cd300e
1425	0	0.93012	0.556	0.049	0	26	Heg1
1426	3.24796e-267	1.47451	0.881	0.204	6.7668e-263	26	Grk3
1427	3.2198e-263	1.91741	0.955	0.27	6.70813e-259	26	Itgal
1428	2.64947e-258	1.41798	0.781	0.154	5.51991e-254	26	Ceacam1
1429	2.46572e-219	1.1396	0.624	0.105	5.13708e-215	26	Smpdl3b
1430	1.41611e-217	0.927555	0.585	0.089	2.95033e-213	26	Trem3
1431	2.36853e-205	1.76214	0.884	0.292	4.93459e-201	26	Dusp16
1432	1.00418e-203	0.728691	0.518	0.072	2.09211e-199	26	Nxpe4
1433	1.16563e-196	1.50593	0.955	0.354	2.42848e-192	26	Napsa
1434	3.62642e-193	1.54605	0.63	0.114	7.55528e-189	26	Ly6i
1435	3.88036e-192	1.93873	0.981	0.574	8.08435e-188	26	Gngt2
1436	2.01685e-185	1.27691	0.807	0.24	4.20191e-181	26	Stk10
1437	8.6317e-184	1.26152	0.945	0.336	1.79833e-179	26	Gsr
1438	4.04963e-170	1.64051	0.926	0.415	8.43701e-166	26	Pou2f2
1439	1.70378e-167	1.57245	0.965	0.533	3.54966e-163	26	Itga4
1440	3.86266e-166	1.39166	0.926	0.403	8.04746e-162	26	Adgre5
1441	1.74836e-159	0.9108	0.614	0.135	3.64253e-155	26	Zfyve9
1442	4.64927e-153	0.997251	0.775	0.218	9.68629e-149	26	Cx3cr1
1443	4.54207e-149	1.34621	0.936	0.469	9.46296e-145	26	Stap1
1444	3.98434e-148	1.11867	0.772	0.233	8.30098e-144	26	Gpr141
1445	5.32649e-144	1.12758	0.997	0.84	1.10972e-139	26	Ptprc
1446	6.82212e-140	1.08439	0.99	0.827	1.42132e-135	26	Coro1a
1447	8.57891e-139	0.750121	0.534	0.114	1.78733e-134	26	Rap1gap2
1448	2.60083e-138	1.08804	1	0.926	5.41858e-134	26	Cst3
1449	1.20591e-135	1.20855	0.968	0.549	2.51239e-131	26	Cytip
1450	2.65583e-133	1.1264	0.855	0.372	5.53317e-129	26	Fgr
1451	2.0528e-132	1.22755	0.878	0.425	4.2768e-128	26	Samsn1
1452	6.9064e-132	1.18436	0.83	0.367	1.43888e-127	26	Fam49a
1453	4.23828e-131	1.19728	0.855	0.434	8.83004e-127	26	Myo1g
1454	8.92159e-131	0.904258	0.659	0.188	1.85872e-126	26	Rbpms
1455	2.18494e-128	1.11601	0.932	0.608	4.5521e-124	26	Cd300a
1456	3.11662e-127	1.06906	0.672	0.217	6.49316e-123	26	Cyfip2
1457	1.1954e-125	0.987592	0.707	0.225	2.4905e-121	26	Gcnt2
1458	6.2629e-124	1.111	0.997	0.821	1.30481e-119	26	Cybb
1459	3.59989e-122	0.786779	0.646	0.191	7.50001e-118	26	Nedd9
1460	4.12619e-122	1.20785	0.961	0.709	8.5965e-118	26	Rel
1461	5.2022e-122	0.921706	0.994	0.845	1.08383e-117	26	Msn
1462	3.05784e-119	1.1523	0.711	0.266	6.37071e-115	26	Cyth3
1463	7.55046e-118	1.01757	0.762	0.257	1.57306e-113	26	Ifitm6
1464	4.61317e-115	1.07033	0.955	0.577	9.61109e-111	26	Lsp1
1465	4.78925e-113	0.960825	0.881	0.522	9.97792e-109	26	Nadk
1466	2.11358e-112	0.772514	0.608	0.181	4.40343e-108	26	Slc44a2
1467	1.80881e-111	0.919952	0.611	0.151	3.76847e-107	26	Hp
1468	2.337e-111	0.837758	1	0.899	4.8689e-107	26	Cebpb
1469	2.43502e-111	0.688243	0.987	0.935	5.07312e-107	26	Rps27
1470	5.47079e-110	0.851223	0.595	0.183	1.13978e-105	26	Bcl2
1471	6.25657e-110	1.0953	0.965	0.661	1.30349e-105	26	Nr4a1
1472	7.55865e-109	0.971228	0.968	0.791	1.57477e-104	26	Nfe2l2
1473	5.89484e-107	0.890307	0.955	0.806	1.22813e-102	26	Rap1a
1474	6.7769e-105	0.931666	0.981	0.774	1.4119e-100	26	Lst1
1475	4.92816e-104	0.928374	0.601	0.183	1.02673e-99	26	Cbfa2t3
1476	1.80264e-103	0.850317	0.698	0.272	3.75562e-99	26	Pbxip1
1477	5.19886e-103	1.04368	0.942	0.758	1.08313e-98	26	Msrb1
1478	5.79767e-101	1.10012	0.826	0.376	1.20789e-96	26	Traf1
1479	1.28066e-100	1.07028	0.791	0.408	2.66812e-96	26	Gpcpd1
1480	2.05848e-100	0.871252	0.592	0.189	4.28864e-96	26	Rasgrp2
1481	4.18092e-100	0.706162	0.55	0.157	8.71052e-96	26	Pilrb2
1482	4.28462e-98	0.952013	0.997	0.885	8.92658e-94	26	Sat1
1483	7.44707e-97	0.946053	0.537	0.158	1.55152e-92	26	Krt80
1484	4.0025e-96	0.848104	0.614	0.22	8.33881e-92	26	Pag1
1485	6.26271e-96	0.793778	0.997	0.882	1.30477e-91	26	Btg1
1486	2.67187e-95	1.05174	0.884	0.639	5.56658e-91	26	Ifngr1
1487	3.33036e-95	0.800407	0.556	0.172	6.93848e-91	26	Map3k14
1488	5.97786e-95	0.775286	0.624	0.208	1.24543e-90	26	Sorl1
1489	9.84904e-94	0.789837	0.595	0.19	2.05195e-89	26	Cd244
1490	1.32536e-92	0.973135	0.974	0.805	2.76126e-88	26	Samhd1
1491	4.59291e-92	0.890641	0.814	0.474	9.56887e-88	26	Foxn3
1492	4.79149e-92	0.816338	0.968	0.794	9.9826e-88	26	Fyb
1493	4.13518e-89	0.899003	0.678	0.297	8.61524e-85	26	Rras
1494	5.61629e-89	0.880616	0.884	0.608	1.1701e-84	26	Ptpre
1495	3.66703e-88	0.602426	0.994	0.912	7.63988e-84	26	Tyrobp
1496	5.30808e-88	0.892909	0.91	0.628	1.10589e-83	26	Stk17b
1497	7.81869e-88	0.858974	0.65	0.27	1.62895e-83	26	Abi3
1498	6.29125e-87	0.909561	0.72	0.355	1.31072e-82	26	Agpat4
1499	2.1325e-86	0.715709	0.527	0.152	4.44286e-82	26	Trem1
1500	3.15864e-86	0.782507	0.611	0.219	6.58071e-82	26	Rnase6
1501	1.07749e-84	0.956527	0.968	0.6	2.24483e-80	26	Plac8
1502	1.64188e-84	0.664402	0.553	0.185	3.4207e-80	26	Mbp
1503	3.16447e-84	0.969983	0.775	0.412	6.59285e-80	26	Filip1l
1504	1.98533e-83	0.829722	0.936	0.736	4.13624e-79	26	Ptpn1
1505	2.01898e-83	0.739983	0.968	0.774	4.20634e-79	26	Csf1r
1506	2.75043e-83	0.656488	0.994	0.892	5.73024e-79	26	Rap1b
1507	6.20694e-83	0.797398	0.936	0.705	1.29315e-78	26	Flna
1508	5.90096e-82	0.865711	0.727	0.371	1.22941e-77	26	Ankrd44
1509	1.37201e-81	0.846617	0.846	0.594	2.85844e-77	26	Ppp2r5a
1510	1.83455e-81	0.502458	0.997	0.967	3.82211e-77	26	Fau
1511	3.03984e-80	0.899242	0.823	0.572	6.33321e-76	26	Ikbkb
1512	3.15773e-79	0.809006	0.768	0.457	6.57881e-75	26	Ptk2b
1513	4.84606e-79	0.663276	0.987	0.913	1.00963e-74	26	Gpx1
1514	8.74083e-78	0.853382	0.733	0.377	1.82106e-73	26	Ssh2
1515	1.77354e-77	0.818426	0.814	0.467	3.695e-73	26	Cyp4f18
1516	3.59066e-77	0.796727	0.897	0.689	7.48078e-73	26	Prr13
1517	6.43079e-77	0.865436	0.884	0.607	1.33979e-72	26	Hck
1518	4.73344e-73	0.86862	0.81	0.531	9.86164e-69	26	Cd300ld
1519	1.02119e-71	0.805916	0.711	0.36	2.12755e-67	26	Pilra
1520	1.50238e-71	0.796389	0.855	0.624	3.13006e-67	26	Tnfrsf1b
1521	2.22152e-71	0.625628	0.527	0.167	4.62832e-67	26	Mcemp1
1522	1.18046e-70	1.02119	0.849	0.558	2.45938e-66	26	Irf1
1523	1.32057e-70	0.686741	0.894	0.712	2.75127e-66	26	Prkcd
1524	1.64781e-69	0.668899	0.91	0.768	3.43304e-65	26	Myl12b
1525	4.94826e-69	0.705832	0.736	0.378	1.03092e-64	26	Gpr132
1526	7.09305e-69	0.709478	0.939	0.749	1.47777e-64	26	Itgb2
1527	8.11441e-69	0.891146	0.662	0.348	1.69056e-64	26	Hfe
1528	1.10845e-68	0.738954	0.923	0.697	2.30935e-64	26	Cd300c2
1529	4.56247e-68	0.8741	0.756	0.479	9.50545e-64	26	Klf3
1530	4.71204e-68	0.846082	0.83	0.641	9.81707e-64	26	Kpna4
1531	2.95016e-67	0.866776	0.688	0.362	6.14635e-63	26	Cdkn1b
1532	3.34525e-67	0.728065	0.913	0.656	6.9695e-63	26	Ier2
1533	4.09076e-67	0.743755	0.74	0.383	8.52269e-63	26	Klra2
1534	4.17641e-67	0.729245	0.73	0.425	8.70113e-63	26	Bin2
1535	1.16356e-66	0.860954	0.698	0.345	2.42417e-62	26	Arl5c
1536	1.37517e-66	0.866887	0.717	0.398	2.86503e-62	26	Nupr1
1537	1.8296e-66	0.540422	0.997	0.949	3.81179e-62	26	Calm1
1538	7.78236e-66	0.755406	0.685	0.359	1.62138e-61	26	Il17ra
1539	1.40363e-65	0.826739	0.977	0.623	2.92433e-61	26	Il1b
1540	1.76561e-65	0.682491	0.923	0.749	3.67848e-61	26	Tgfb1
1541	1.86219e-65	0.705808	0.897	0.74	3.87969e-61	26	Tmed5
1542	5.16155e-65	0.692254	0.653	0.335	1.07536e-60	26	Fmnl1
1543	8.25583e-65	0.727031	0.617	0.293	1.72002e-60	26	Rassf5
1544	1.16045e-64	0.680283	0.945	0.798	2.41767e-60	26	Tln1
1545	3.1025e-64	0.666621	0.913	0.629	6.46375e-60	26	Tgm2
1546	9.51404e-64	0.663818	0.707	0.373	1.98216e-59	26	Sema4d
1547	2.44109e-63	0.701242	0.868	0.702	5.08578e-59	26	Stat3
1548	3.09169e-63	0.731902	0.9	0.68	6.44123e-59	26	Clec4a3
1549	3.46782e-62	0.754238	0.727	0.445	7.22485e-58	26	Nfam1
1550	4.72668e-62	0.602702	0.945	0.812	9.84757e-58	26	Spi1
1551	1.19766e-61	0.803908	0.688	0.375	2.4952e-57	26	Havcr2
1552	1.20068e-60	0.754483	0.621	0.3	2.50149e-56	26	Osgin2
1553	1.62626e-60	0.765791	0.775	0.46	3.38814e-56	26	Cxcr4
1554	2.61904e-60	0.642982	0.849	0.542	5.4565e-56	26	Dusp5
1555	1.40675e-59	0.641443	0.868	0.675	2.93082e-55	26	Lrrfip1
1556	2.73727e-59	0.817285	0.836	0.615	5.70282e-55	26	Smpdl3a
1557	6.18281e-59	0.597508	0.601	0.254	1.28813e-54	26	Itgax
1558	1.78971e-58	0.6938	0.823	0.542	3.72868e-54	26	Pde4b
1559	2.0713e-58	0.647614	0.624	0.308	4.31535e-54	26	Arhgef10l
1560	5.36421e-58	0.5755	0.923	0.78	1.11758e-53	26	Atp1a1
1561	7.35763e-58	0.728361	0.717	0.46	1.53289e-53	26	Stk24
1562	2.0158e-57	0.819286	0.823	0.552	4.19972e-53	26	Bcl2a1d
1563	2.55979e-57	0.813779	0.711	0.444	5.33306e-53	26	Limd2
1564	1.09728e-56	0.565187	0.923	0.793	2.28608e-52	26	Tkt
1565	2.9673e-56	0.628215	0.968	0.863	6.18208e-52	26	Ifitm2
1566	7.07166e-56	0.663511	0.852	0.681	1.47331e-51	26	Apbb1ip
1567	8.92364e-56	0.652143	0.765	0.496	1.85915e-51	26	Il10ra
1568	1.02863e-55	0.931564	0.672	0.36	2.14305e-51	26	Bcl2a1a
1569	1.72184e-55	0.604511	0.939	0.784	3.58728e-51	26	Gm2a
1570	2.70282e-55	0.635894	0.923	0.73	5.63106e-51	26	Kdm6b
1571	2.97214e-55	0.674696	0.804	0.617	6.19217e-51	26	Snx20
1572	2.97988e-55	0.927619	0.804	0.602	6.20829e-51	26	Cdk2ap2
1573	4.5148e-55	0.661776	0.833	0.622	9.40613e-51	26	Lcp2
1574	5.89088e-55	0.670341	0.659	0.37	1.22731e-50	26	Nuak2
1575	1.30689e-54	0.634892	0.791	0.572	2.72277e-50	26	Pip4k2a
1576	1.37743e-53	0.636932	0.955	0.831	2.86974e-49	26	Zfand5
1577	1.95823e-53	0.774169	0.656	0.406	4.07978e-49	26	Stk38
1578	4.97557e-52	0.716659	0.797	0.574	1.03661e-47	26	Trps1
1579	1.22581e-51	0.723468	0.65	0.35	2.55385e-47	26	Pmaip1
1580	1.84499e-51	0.71974	0.794	0.458	3.84385e-47	26	Dusp2
1581	5.75073e-51	0.519683	0.981	0.84	1.19811e-46	26	Pim1
1582	2.67993e-49	0.723107	0.556	0.26	5.58337e-45	26	Cks2
1583	3.46452e-49	0.687828	0.875	0.692	7.21798e-45	26	Gda
1584	8.10011e-49	0.518033	0.936	0.77	1.68758e-44	26	Lyn
1585	2.09427e-48	0.621845	0.781	0.48	4.36321e-44	26	Bhlhe40
1586	6.73055e-48	0.511387	0.958	0.822	1.40224e-43	26	Fus
1587	1.8457e-47	0.625928	0.601	0.329	3.84533e-43	26	Ccnd3
1588	2.12619e-47	0.524729	0.987	0.892	4.4297e-43	26	Ifitm3
1589	4.25243e-47	0.6847	0.788	0.637	8.85951e-43	26	Vasp
1590	2.31241e-46	0.627974	0.682	0.424	4.81768e-42	26	Themis2
1591	3.00152e-46	0.612816	0.849	0.707	6.25337e-42	26	Mef2a
1592	6.90112e-46	0.65839	0.82	0.714	1.43778e-41	26	Mapkapk2
1593	1.54456e-44	0.547104	0.958	0.766	3.21793e-40	26	Btg2
1594	1.57891e-44	0.582326	0.788	0.63	3.2895e-40	26	Tnfrsf1a
1595	2.4855e-44	0.736555	0.788	0.554	5.1783e-40	26	Socs3
1596	3.51867e-44	0.663643	0.605	0.341	7.33079e-40	26	Tcf7l2
1597	3.76039e-44	0.513659	0.949	0.819	7.8344e-40	26	Ccnl1
1598	1.10223e-43	0.787307	0.897	0.706	2.29638e-39	26	Cd83
1599	1.78449e-43	0.618512	0.82	0.668	3.7178e-39	26	Smchd1
1600	2.15932e-43	0.517107	0.961	0.818	4.49873e-39	26	Rnf149
1601	4.4825e-43	0.614902	0.74	0.532	9.33884e-39	26	Hip1
1602	5.35927e-43	0.558404	0.804	0.646	1.11655e-38	26	Arhgap30
1603	1.21231e-42	0.658849	0.637	0.417	2.52572e-38	26	Tmem131
1604	1.32192e-42	0.584203	0.524	0.266	2.75409e-38	26	Cblb
1605	4.80626e-42	0.689871	0.781	0.567	1.00134e-37	26	Lair1
1606	5.05441e-42	0.613066	0.791	0.58	1.05303e-37	26	Dennd4a
1607	6.32789e-42	0.610775	0.585	0.34	1.31835e-37	26	Fyn
1608	1.05895e-41	0.584958	0.804	0.658	2.20621e-37	26	Camk2d
1609	1.3774e-41	0.620477	0.736	0.547	2.86967e-37	26	Tet2
1610	2.07927e-41	0.567373	0.83	0.677	4.33195e-37	26	Dock2
1611	3.1339e-41	0.587401	0.839	0.696	6.52917e-37	26	Ptpn6
1612	5.25113e-41	0.54259	0.688	0.456	1.09402e-36	26	Cnn2
1613	1.2337e-40	0.762968	0.961	0.833	2.57029e-36	26	Neat1
1614	5.38379e-40	0.719392	0.678	0.486	1.12166e-35	26	Smc6
1615	1.90923e-39	0.705838	0.939	0.831	3.97769e-35	26	Prdx5
1616	3.53102e-39	0.603964	0.714	0.542	7.35652e-35	26	Ptprj
1617	4.93232e-39	0.583978	0.566	0.334	1.0276e-34	26	Tmem51
1618	7.59505e-39	0.688143	0.64	0.435	1.58235e-34	26	Gfpt1
1619	1.58786e-38	0.62312	0.598	0.36	3.30814e-34	26	Gk
1620	2.94174e-38	0.636672	0.682	0.486	6.12882e-34	26	Ccdc88a
1621	8.27582e-38	0.764806	0.595	0.379	1.72418e-33	26	Nrip1
1622	1.8541e-37	0.558549	0.605	0.402	3.86283e-33	26	Arhgef1
1623	2.84983e-37	0.592951	0.659	0.353	5.93734e-33	26	F10
1624	3.87398e-37	0.549396	0.54	0.274	8.07105e-33	26	Tspan13
1625	4.84227e-37	0.593742	0.531	0.304	1.00884e-32	26	Unc119
1626	9.40858e-37	0.622758	0.592	0.394	1.96018e-32	26	Raf1
1627	1.47898e-35	0.559238	0.736	0.568	3.08131e-31	26	Gm21188
1628	2.36653e-35	0.646347	0.804	0.604	4.93043e-31	26	H2-Q7
1629	1.88247e-34	0.513603	0.727	0.441	3.92195e-30	26	Cd9
1630	5.0292e-34	0.588235	0.743	0.573	1.04778e-29	26	Clec2d
1631	9.61291e-34	0.60785	0.547	0.336	2.00275e-29	26	Gsap
1632	1.32498e-33	0.56596	0.73	0.601	2.76046e-29	26	Klf13
1633	9.35536e-33	0.570383	0.736	0.509	1.9491e-28	26	Sgk1
1634	9.78212e-33	0.529539	0.524	0.289	2.03801e-28	26	Add3
1635	1.57587e-32	0.530254	0.576	0.361	3.28317e-28	26	Camkk2
1636	2.25384e-32	0.512502	0.74	0.575	4.69565e-28	26	Igsf6
1637	4.66454e-32	0.52251	0.695	0.56	9.7181e-28	26	Myo1f
1638	5.21359e-32	0.515944	0.675	0.524	1.0862e-27	26	Eif4g3
1639	5.98637e-32	0.545395	0.559	0.318	1.2472e-27	26	H2-Q6
1640	1.36092e-31	0.534228	0.566	0.375	2.83533e-27	26	Ptpn12
1641	4.77224e-31	0.533903	0.543	0.339	9.94249e-27	26	B4galnt1
1642	3.47554e-29	0.54214	0.527	0.337	7.24093e-25	26	Lfng
1643	4.70237e-27	0.519209	0.701	0.54	9.79691e-23	26	Gm6377
1644	1.14444e-26	0.57998	0.595	0.442	2.38433e-22	26	Ikzf1
1645	4.65944e-26	0.554215	0.714	0.485	9.70748e-22	26	Clec4e
1646	3.1246e-24	0.514578	0.797	0.64	6.5098e-20	26	Klf4
1647	1.19254e-23	0.530047	0.736	0.59	2.48454e-19	26	Tlr2
1648	2.05343e-23	0.526723	0.727	0.557	4.27812e-19	26	Klf2
1649	5.00399e-23	0.545224	0.859	0.685	1.04253e-18	26	Bcl2a1b
1650	5.41893e-21	0.523323	0.653	0.511	1.12898e-16	26	Cd274
1651	3.64548e-18	0.519628	0.508	0.349	7.59499e-14	26	Ldlr
1652	9.3894e-18	0.611454	0.572	0.463	1.95619e-13	26	Icam1
1653	8.82277e-12	0.51222	0.621	0.537	1.83814e-07	26	Tnfaip2
1654	0	2.04911	0.887	0.097	0	28	Ear2
1655	0	0.857063	0.661	0.017	0	28	Aldh1a2
1656	0	0.647374	0.656	0.019	0	28	Cd226
1657	0	0.59246	0.561	0.032	0	28	Plxdc2
1658	4.27822e-291	0.706957	0.719	0.073	8.91325e-287	28	Rras2
1659	8.03005e-261	2.91231	0.914	0.147	1.67298e-256	28	Retnla
1660	1.60588e-202	1.375	0.851	0.144	3.34568e-198	28	Mgl2
1661	5.9753e-200	0.629005	0.729	0.096	1.24489e-195	28	Fgfr1
1662	5.92452e-179	1.32441	0.937	0.225	1.23431e-174	28	Fcrls
1663	1.15299e-164	0.506482	0.561	0.073	2.40214e-160	28	Ptgs1
1664	1.37172e-164	2.43091	0.538	0.072	2.85785e-160	28	Lyz1
1665	5.62303e-137	2.01098	0.964	0.363	1.1715e-132	28	Fn1
1666	6.05276e-136	0.957205	0.837	0.219	1.26103e-131	28	Clec4b1
1667	3.21072e-129	0.551435	0.67	0.133	6.68922e-125	28	Ank
1668	1.18507e-115	0.947072	0.9	0.333	2.46897e-111	28	Plxnd1
1669	2.60423e-111	1.47792	1	0.855	5.42565e-107	28	Crip1
1670	4.71488e-111	0.666049	0.71	0.164	9.82299e-107	28	Pdlim1
1671	5.59127e-100	0.762715	0.751	0.216	1.16488e-95	28	Qpct
1672	2.38521e-99	0.749568	0.842	0.287	4.96934e-95	28	Add3
1673	1.20892e-98	0.949145	0.891	0.361	2.51867e-94	28	Olfm1
1674	1.51398e-98	0.951557	0.896	0.41	3.15423e-94	28	2025-09-11
1675	1.8731e-91	0.614128	0.738	0.202	3.90242e-87	28	Ms4a8a
1676	1.73128e-90	1.02529	0.557	0.12	3.60695e-86	28	Ccl24
1677	2.44209e-89	0.898972	0.814	0.319	5.08785e-85	28	Socs6
1678	4.43284e-88	0.908337	0.95	0.595	9.23537e-84	28	Mcub
1679	1.55958e-79	1.01065	0.995	0.778	3.24924e-75	28	Ccl9
1680	1.01319e-75	0.944834	0.986	0.692	2.11088e-71	28	Gda
1681	8.96588e-75	1.38127	0.959	0.522	1.86795e-70	28	Lpl
1682	2.13894e-74	0.5691	0.733	0.257	4.45627e-70	28	Batf3
1683	3.93484e-74	0.520082	0.729	0.234	8.19784e-70	28	Pros1
1684	1.9287e-73	0.562742	0.778	0.302	4.01826e-69	28	Unc119
1685	7.56215e-72	0.714335	0.995	0.913	1.5755e-67	28	Gpx1
1686	9.92126e-71	0.997656	0.95	0.604	2.067e-66	28	Naaa
1687	3.07157e-69	0.746445	0.955	0.583	6.39931e-65	28	Prcp
1688	1.33031e-68	0.751724	0.928	0.545	2.77156e-64	28	Colgalt1
1689	6.60624e-67	0.868276	0.964	0.689	1.37634e-62	28	Cfp
1690	1.05587e-66	0.925627	0.955	0.518	2.1998e-62	28	Ccr2
1691	1.60427e-65	0.70809	0.887	0.472	3.34234e-61	28	Rps6ka3
1692	3.75204e-65	0.841353	1	0.84	7.81699e-61	28	Ccl6
1693	6.81021e-65	0.693957	0.905	0.532	1.41884e-60	28	2025-09-09
1694	5.40759e-64	0.768068	0.946	0.49	1.12662e-59	28	Pltp
1695	6.06028e-63	0.659692	0.801	0.357	1.2626e-58	28	Cd200r1
1696	4.59851e-62	0.569643	0.833	0.378	9.58054e-58	28	Shtn1
1697	7.49966e-62	0.724275	0.896	0.534	1.56248e-57	28	Dok2
1698	8.14849e-60	0.838005	0.95	0.601	1.69766e-55	28	H2-DMb1
1699	1.42168e-57	0.777136	0.973	0.828	2.96192e-53	28	Ahnak
1700	3.65431e-56	0.713152	0.928	0.621	7.61339e-52	28	Eps8
1701	4.27072e-56	0.699442	0.946	0.706	8.89762e-52	28	Flna
1702	1.22678e-55	0.931585	0.783	0.356	2.55586e-51	28	Tnip3
1703	2.41437e-55	0.594449	0.796	0.4	5.0301e-51	28	Ahcyl2
1704	2.75369e-55	0.598155	0.842	0.438	5.73704e-51	28	Far1
1705	4.24462e-55	0.647934	0.837	0.366	8.84325e-51	28	Cd81
1706	1.26343e-54	0.72383	0.688	0.248	2.63224e-50	28	Tppp3
1707	1.93478e-54	0.789496	0.941	0.654	4.03092e-50	28	H2-DMa
1708	4.4382e-54	0.735128	0.928	0.666	9.24654e-50	28	Zyx
1709	6.2584e-52	0.68479	0.973	0.763	1.30387e-47	28	Itgam
1710	8.42982e-52	0.596786	0.905	0.537	1.75627e-47	28	Adam15
1711	9.63838e-52	0.607437	0.977	0.774	2.00806e-47	28	Mbnl1
1712	1.2873e-51	0.56693	0.846	0.438	2.68196e-47	28	Idh1
1713	1.5308e-51	0.627051	0.977	0.755	3.18926e-47	28	Kctd12
1714	3.79207e-51	0.791708	0.919	0.579	7.90039e-47	28	Lsp1
1715	4.25883e-51	0.60479	0.977	0.764	8.87286e-47	28	Rbpj
1716	5.87603e-51	0.535709	0.552	0.177	1.22421e-46	28	F7
1717	8.50543e-51	0.5681	0.937	0.727	1.77202e-46	28	Glud1
1718	1.44448e-50	0.515844	0.701	0.305	3.00942e-46	28	Prkar2a
1719	2.33188e-50	0.704827	0.991	0.752	4.85825e-46	28	H2-Ab1
1720	2.38395e-50	0.56078	0.905	0.548	4.96672e-46	28	Rassf4
1721	9.69166e-49	0.572123	0.959	0.835	2.01916e-44	28	Ywhaz
1722	1.04583e-47	0.641804	1	0.713	2.17889e-43	28	H2-Aa
1723	7.87424e-46	0.597553	0.977	0.762	1.64052e-41	28	Sdc3
1724	2.12747e-45	0.57325	0.986	0.664	4.43238e-41	28	H2-Eb1
1725	4.02284e-45	0.593186	0.81	0.447	8.38118e-41	28	Cysltr1
1726	5.81676e-45	0.626598	0.959	0.593	1.21186e-40	28	Mrc1
1727	3.39684e-43	0.703818	0.982	0.813	7.07697e-39	28	S100a10
1728	1.5993e-42	0.58171	0.905	0.638	3.33199e-38	28	Aplp2
1729	1.24974e-41	0.523002	0.946	0.673	2.6037e-37	28	Clec4a2
1730	1.93986e-41	0.559938	0.887	0.572	4.04151e-37	28	Pip4k2a
1731	5.46391e-41	0.522712	0.747	0.366	1.13835e-36	28	Sgms1
1732	3.88644e-40	0.517565	0.986	0.886	8.097e-36	28	Hsp90b1
1733	1.36714e-37	0.529837	0.977	0.864	2.84829e-33	28	Anxa2
1734	3.45529e-37	0.58025	0.973	0.84	7.19876e-33	28	Tagln2
1735	2.80939e-36	0.513173	0.701	0.351	5.85309e-32	28	Slamf9
1736	7.82812e-36	0.50501	0.679	0.321	1.63091e-31	28	Slc20a1
1737	1.2454e-33	0.588646	0.864	0.519	2.59467e-29	28	Egr1
1738	3.66336e-31	0.926969	0.552	0.244	7.63224e-27	28	Mmp19
1739	6.19166e-31	0.514522	0.955	0.784	1.28997e-26	28	Gm2a

## Sheet: 146T
	p_val	avg_logFC	pct.1	pct.2	p_val_adj	cluster	gene
1	4.59528e-308	0.77152	0.991	0.999	9.57381e-304	9	Rps27
2	9.81593e-294	1.00737	0.996	0.999	2.04505e-289	9	Malat1
3	1.49437e-272	1.67326	0.884	0.459	3.11336e-268	9	Emb
4	2.68239e-246	1.0178	0.98	0.987	5.58848e-242	9	Btg1
5	4.79151e-220	1.02908	0.941	0.975	9.98264e-216	9	Vps37b
6	8.80353e-209	1.68038	0.718	0.26	1.83413e-204	9	Il7r
7	2.97376e-180	1.18422	0.773	0.489	6.19553e-176	9	Ssh2
8	3.42285e-163	0.946805	0.546	0.113	7.13118e-159	9	Tcf7
9	3.05235e-152	0.789943	0.939	0.967	6.35926e-148	9	Ifngr1
10	1.09397e-147	1.00346	0.837	0.823	2.27918e-143	9	Gimap3
11	1.14879e-141	0.709261	0.909	0.963	2.39339e-137	9	Pnrc1
12	9.90895e-141	1.44685	0.7	0.454	2.06443e-136	9	Satb1
13	8.64237e-140	0.91287	0.889	0.905	1.80055e-135	9	Btg2
14	8.42714e-139	1.35675	0.64	0.306	1.75571e-134	9	Klf2
15	2.89992e-138	1.17659	0.795	0.712	6.0417e-134	9	Neurl3
16	1.07037e-133	0.552414	0.976	0.993	2.23e-129	9	Ddx5
17	7.4715e-132	0.680012	0.922	0.975	1.55661e-127	9	Stk17b
18	1.19387e-123	0.97669	0.616	0.297	2.48731e-119	9	Gm26740
19	1.1223e-117	0.922753	0.809	0.851	2.3382e-113	9	Gimap6
20	2.77271e-112	0.917767	0.772	0.723	5.77666e-108	9	Gramd3
21	6.99485e-107	0.721293	0.863	0.923	1.45731e-102	9	Smad7
22	4.49955e-100	0.678957	0.837	0.913	9.37437e-96	9	Clk1
23	2.98615e-98	0.717589	0.811	0.841	6.22135e-94	9	Zcchc11
24	1.06518e-93	0.740671	0.808	0.88	2.21921e-89	9	Nsd3
25	1.47685e-89	0.952775	0.685	0.512	3.07686e-85	9	Zfp36l1
26	1.5158e-89	1.19726	0.58	0.345	3.15802e-85	9	Cd69
27	1.42046e-87	0.794314	0.851	0.915	2.95938e-83	9	Tnfaip3
28	1.18129e-75	0.719485	0.77	0.828	2.4611e-71	9	Itpkb
29	7.38239e-75	0.830588	0.52	0.285	1.53805e-70	9	Pmepa1
30	8.19652e-75	0.669845	0.941	0.979	1.70766e-70	9	Junb
31	1.1129e-74	0.541888	0.833	0.911	2.31862e-70	9	Cd53
32	3.38674e-71	0.784886	0.629	0.531	7.05594e-67	9	Foxp1
33	2.66162e-69	1.01338	0.61	0.486	5.54521e-65	9	Bcl2
34	1.17587e-68	0.723235	0.545	0.322	2.44981e-64	9	Itgb7
35	1.47503e-67	0.748755	0.778	0.84	3.07307e-63	9	Fosl2
36	4.34565e-67	0.68419	0.726	0.793	9.05373e-63	9	Rapgef6
37	1.32755e-61	0.69631	0.807	0.899	2.76582e-57	9	Zfp36l2
38	4.24876e-61	0.554397	0.826	0.92	8.85186e-57	9	Ier2
39	1.0539e-60	0.738342	0.706	0.73	2.19569e-56	9	Ier5
40	1.77524e-60	0.712268	0.685	0.712	3.69853e-56	9	Gna13
41	1.83122e-60	0.52625	0.88	0.963	3.81517e-56	9	Ets1
42	5.76792e-59	0.864734	0.726	0.711	1.20169e-54	9	Pim1
43	8.10705e-58	0.616341	0.714	0.757	1.68902e-53	9	Arid5a
44	1.01583e-56	0.83626	0.594	0.503	2.11638e-52	9	Cxcr4
45	2.57835e-54	0.622886	0.739	0.842	5.37174e-50	9	Slc38a2
46	2.02009e-53	0.623893	0.677	0.736	4.20865e-49	9	Arhgap15
47	1.12024e-52	0.573441	0.857	0.969	2.33391e-48	9	Dennd4a
48	1.65031e-52	0.548879	0.79	0.901	3.43826e-48	9	Zc3hav1
49	3.72471e-52	0.608584	0.711	0.788	7.76005e-48	9	4930523C07Rik
50	7.10515e-51	0.644414	0.743	0.795	1.48029e-46	9	Ccnd2
51	3.08419e-47	0.569867	0.714	0.797	6.4256e-43	9	Tnrc6b
52	1.08408e-46	0.55264	0.682	0.791	2.25858e-42	9	Rabac1
53	4.70803e-46	0.606252	0.624	0.616	9.8087e-42	9	Utrn
54	1.58582e-45	0.854072	0.61	0.628	3.30389e-41	9	Txk
55	4.10151e-45	0.748767	0.653	0.67	8.54508e-41	9	Mxd1
56	5.43785e-43	0.607668	0.722	0.835	1.13292e-38	9	Skil
57	3.67713e-42	0.675348	0.659	0.743	7.66093e-38	9	P2ry10
58	3.84077e-41	0.649459	0.646	0.739	8.00185e-37	9	Atp11b
59	1.33876e-39	1.0013	0.595	0.523	2.78917e-35	9	Ly6c2
60	1.30139e-38	0.682158	0.64	0.669	2.71131e-34	9	Kdm6b
61	5.39086e-38	0.552192	0.72	0.842	1.12313e-33	9	Peli1
62	8.65642e-38	0.55371	0.645	0.722	1.80348e-33	9	4932438A13Rik
63	8.00039e-37	0.521865	0.717	0.869	1.6668e-32	9	Ablim1
64	9.22861e-34	0.559638	0.682	0.742	1.92269e-29	9	Slfn2
65	1.98508e-32	0.695498	0.665	0.749	4.13571e-28	9	Samhd1
66	1.10801e-29	0.584392	0.599	0.667	2.30842e-25	9	Pdcd4
67	6.10625e-28	0.562416	0.787	0.864	1.27218e-23	9	Nfkbia
68	3.62694e-27	0.575496	0.531	0.53	7.55637e-23	9	Tecpr1
69	8.85089e-26	0.534717	0.591	0.666	1.84399e-21	9	Tgif1
70	4.28769e-25	0.553414	0.675	0.821	8.93298e-21	9	Atp2b1
71	1.59579e-24	0.662487	0.509	0.525	3.32467e-20	9	Zeb1
72	6.37013e-24	0.525639	0.592	0.684	1.32715e-19	9	Jmjd1c
73	6.3218e-23	0.60847	0.543	0.594	1.31708e-18	9	Ppp1r15a
74	5.27333e-19	0.547745	0.5	0.51	1.09865e-14	9	Arl4c
75	1.5227e-18	0.517511	0.54	0.532	3.17239e-14	9	Gpr183
76	5.04929e-14	0.751614	0.62	0.752	1.05197e-09	9	Gm26917
77	2.93717e-13	0.559359	0.612	0.764	6.11929e-09	9	Bcl2l11
78	4.44854e-13	0.50439	0.596	0.738	9.26808e-09	9	Nr3c1
79	4.60112e-09	0.521293	0.465	0.548	9.58598e-05	9	Tsc22d3
80	3.71014e-163	0.767357	0.944	0.467	7.72971e-159	14	Cd8a
81	1.67642e-152	0.698062	0.992	0.806	3.49265e-148	14	Nkg7
82	2.5358e-138	0.702477	0.944	0.491	5.28309e-134	14	Cd8b1
83	4.05222e-132	0.705508	0.882	0.495	8.4424e-128	14	Cxcr6
84	1.25691e-125	0.626412	0.775	0.366	2.61865e-121	14	Lag3
85	6.79028e-110	0.641735	0.871	0.482	1.41469e-105	14	Pdcd1
86	5.99852e-88	0.640846	0.899	0.658	1.24973e-83	14	S100a4
87	2.34445e-86	0.551662	0.789	0.406	4.88443e-82	14	Rgs16
88	1.64071e-84	0.535054	0.831	0.497	3.41825e-80	14	Tox
89	3.0032e-84	0.534208	0.973	0.832	6.25687e-80	14	Lgals1
90	6.20792e-81	0.67429	0.794	0.452	1.29336e-76	14	Prf1
91	6.14592e-58	0.657159	0.715	0.418	1.28044e-53	14	Ccl4
92	1.44505e-53	0.511655	0.909	0.76	3.01061e-49	14	S100a6
93	6.15759e-50	0.598	0.944	0.804	1.28287e-45	14	Ccl5
94	2.61365e-44	0.563588	0.563	0.308	5.44527e-40	14	Ccl3
95	0	2.14161	0.894	0.092	0	17	Hist1h1b
96	0	2.08694	0.903	0.169	0	17	Hist1h2ap
97	0	1.8669	0.984	0.267	0	17	Top2a
98	0	1.82735	0.887	0.153	0	17	Hist1h2ae
99	0	1.71463	0.979	0.2	0	17	Mki67
100	0	1.71373	0.981	0.211	0	17	Pclaf
101	0	1.59313	0.987	0.546	0	17	Tuba1b
102	0	1.51187	0.993	0.321	0	17	Stmn1
103	0	1.50816	0.998	0.677	0	17	Tubb5
104	0	1.35319	0.947	0.144	0	17	Birc5
105	0	1.21289	0.794	0.056	0	17	Cenpf
106	0	1.17651	0.974	0.25	0	17	Smc2
107	0	1.13007	0.881	0.043	0	17	Nusap1
108	0	1.05858	0.912	0.102	0	17	Cdk1
109	0	1.04616	0.883	0.13	0	17	Rrm2
110	0	1.01735	0.959	0.213	0	17	Cks1b
111	0	1.017	0.889	0.083	0	17	Kif11
112	0	1.01588	0.918	0.074	0	17	Ccna2
113	0	0.995061	0.839	0.096	0	17	Cenpe
114	0	0.978254	0.928	0.12	0	17	Cdca8
115	0	0.950888	0.878	0.087	0	17	Tpx2
116	0	0.91501	0.883	0.098	0	17	Prc1
117	0	0.891968	0.932	0.15	0	17	Spc24
118	0	0.849253	0.726	0.056	0	17	Hist1h3c
119	0	0.845404	0.796	0.048	0	17	Hmmr
120	0	0.821879	0.863	0.062	0	17	Knl1
121	0	0.810497	0.87	0.097	0	17	Cdca3
122	0	0.778722	0.872	0.123	0	17	Kif15
123	0	0.706042	0.857	0.104	0	17	Tacc3
124	0	0.70148	0.895	0.151	0	17	Incenp
125	0	0.697027	0.842	0.082	0	17	Ncapg
126	0	0.652133	0.709	0.034	0	17	Aspm
127	0	0.651657	0.761	0.061	0	17	Fbxo5
128	0	0.63435	0.813	0.073	0	17	Dlgap5
129	0	0.626867	0.813	0.052	0	17	Aurkb
130	0	0.611473	0.822	0.112	0	17	Ncapg2
131	0	0.610468	0.87	0.12	0	17	Asf1b
132	0	0.59538	0.773	0.043	0	17	Kif4
133	0	0.586774	0.833	0.075	0	17	Cit
134	0	0.580605	0.831	0.116	0	17	Rad51
135	0	0.540395	0.767	0.05	0	17	Spc25
136	0	0.519023	0.79	0.09	0	17	Diaph3
137	0	0.518494	0.671	0.026	0	17	Esco2
138	0	0.513865	0.751	0.052	0	17	Kif22
139	0	0.512427	0.778	0.065	0	17	Bub1b
140	0	0.50739	0.758	0.042	0	17	Shcbp1
141	0	0.500418	0.774	0.082	0	17	Ncaph
142	7.49114e-307	0.739496	0.869	0.145	1.5607e-302	17	Clspn
143	1.13585e-299	0.664053	0.893	0.17	2.36644e-295	17	Racgap1
144	2.30622e-298	1.28237	0.999	0.851	4.80479e-294	17	Hmgb2
145	5.03805e-296	0.594236	0.816	0.117	1.04963e-291	17	Kif20b
146	1.32689e-294	0.617843	0.714	0.073	2.76444e-290	17	Ccnb1
147	1.22241e-291	1.00543	0.932	0.263	2.54678e-287	17	H2afx
148	4.97878e-290	1.46052	0.865	0.197	1.03728e-285	17	Ube2c
149	4.8558e-289	0.521365	0.842	0.137	1.01166e-284	17	Ccdc34
150	1.582e-288	0.848371	0.956	0.273	3.29594e-284	17	Rrm1
151	9.99533e-282	0.592201	0.673	0.062	2.08243e-277	17	Hist1h1d
152	4.79627e-281	0.773375	0.914	0.227	9.99255e-277	17	Tyms
153	1.50943e-279	0.572947	0.881	0.166	3.14474e-275	17	Tk1
154	8.61474e-278	0.517317	0.862	0.155	1.7948e-273	17	Mad2l1
155	9.08868e-275	0.9139	1	0.905	1.89354e-270	17	H2afz
156	7.31981e-274	0.750168	0.822	0.132	1.52501e-269	17	Ccnb2
157	4.17063e-266	0.595555	0.665	0.066	8.68909e-262	17	Cdc20
158	2.31034e-260	0.713854	0.953	0.272	4.81336e-256	17	Gmnn
159	8.12856e-259	0.748958	1	0.991	1.6935e-254	17	Ptma
160	1.22211e-258	0.791541	0.999	0.918	2.54614e-254	17	Hmgb1
161	3.41459e-248	0.66857	0.553	0.034	7.11395e-244	17	Hist1h2an
162	1.51341e-247	0.842146	0.994	0.435	3.15303e-243	17	Lmnb1
163	1.2631e-244	0.503595	0.807	0.154	2.63154e-240	17	Uhrf1
164	1.97903e-244	0.820743	0.98	0.463	4.12312e-240	17	Tmpo
165	2.19126e-239	0.56833	0.669	0.087	4.56526e-235	17	Hist2h2ac
166	1.29748e-238	0.875382	0.913	0.295	2.70316e-234	17	Tuba1c
167	3.82923e-236	0.850194	0.996	0.749	7.97782e-232	17	Ran
168	2.27364e-233	1.10873	0.976	0.513	4.7369e-229	17	Tubb4b
169	5.03329e-231	0.74739	0.947	0.32	1.04864e-226	17	Cks2
170	2.23993e-222	0.960416	0.981	0.46	4.66667e-218	17	Dut
171	2.26181e-222	1.27031	0.891	0.307	4.71225e-218	17	Hist1h1e
172	2.5971e-220	0.64661	0.918	0.252	5.4108e-216	17	Lig1
173	3.65899e-220	0.717451	0.998	0.757	7.62314e-216	17	Anp32b
174	1.43747e-216	0.549856	0.905	0.249	2.99483e-212	17	Hjurp
175	1.07245e-215	0.718205	0.97	0.435	2.23434e-211	17	Alyref
176	4.50563e-214	0.542964	0.702	0.129	9.38703e-210	17	Hist1h4d
177	3.51567e-207	0.788901	0.998	0.734	7.32455e-203	17	Ube2s
178	9.27261e-204	0.746143	0.983	0.447	1.93186e-199	17	Hmgn2
179	9.41153e-204	0.545558	0.905	0.251	1.9608e-199	17	Mcm7
180	2.2567e-202	0.56134	0.907	0.253	4.70161e-198	17	Mcm5
181	7.55339e-200	0.591365	0.934	0.321	1.57367e-195	17	Ezh2
182	2.9454e-199	0.523729	1	0.991	6.13645e-195	17	Ppia
183	2.28482e-197	0.761833	0.993	0.598	4.76019e-193	17	Smc4
184	1.99287e-190	0.554481	0.913	0.277	4.15195e-186	17	Tipin
185	1.52753e-185	0.528013	0.939	0.342	3.18245e-181	17	Lsm2
186	1.36378e-184	0.66058	0.98	0.472	2.8413e-180	17	Selenoh
187	2.46608e-183	0.511269	0.85	0.252	5.13783e-179	17	Ckap5
188	4.70721e-183	0.655174	0.98	0.552	9.807e-179	17	Snrpd1
189	1.66602e-182	0.510698	0.872	0.275	3.47099e-178	17	Dctpp1
190	9.46195e-178	0.558298	0.909	0.284	1.9713e-173	17	Mcm3
191	8.8302e-175	0.650159	0.99	0.676	1.83968e-170	17	Dek
192	2.54684e-173	0.607639	0.987	0.523	5.30608e-169	17	Anp32e
193	1.07201e-169	0.566638	0.995	0.908	2.23343e-165	17	Ybx1
194	2.00225e-169	0.509016	0.927	0.345	4.17148e-165	17	Dtymk
195	6.15742e-169	0.503857	0.951	0.386	1.28284e-164	17	Lsm3
196	1.12216e-168	0.661947	0.994	0.678	2.33791e-164	17	Nap1l1
197	1.23471e-167	0.601099	0.926	0.367	2.5724e-163	17	Dnmt1
198	2.72e-163	0.592866	0.933	0.374	5.66685e-159	17	Siva1
199	4.20041e-163	0.51575	0.914	0.342	8.75113e-159	17	Nsd2
200	3.3453e-160	0.673079	0.975	0.571	6.96959e-156	17	Ranbp1
201	1.72532e-159	0.678932	0.98	0.58	3.59454e-155	17	Cmtm7
202	9.70781e-156	0.538527	0.953	0.458	2.02252e-151	17	Bub3
203	6.8932e-152	0.576374	0.988	0.597	1.43613e-147	17	Nucks1
204	7.33941e-149	0.602453	0.981	0.607	1.52909e-144	17	Dbi
205	7.21013e-147	0.522	0.928	0.384	1.50216e-142	17	Phgdh
206	8.42156e-147	0.736902	0.97	0.529	1.75455e-142	17	Cenpa
207	1.20476e-146	0.696708	0.983	0.572	2.51001e-142	17	Tpi1
208	1.00931e-145	0.781614	0.994	0.835	2.1028e-141	17	Arl6ip1
209	1.24733e-145	0.554237	0.977	0.547	2.59869e-141	17	Smc1a
210	4.25497e-144	0.569268	0.876	0.333	8.8648e-140	17	Gm42031
211	1.03011e-143	0.640287	0.996	0.86	2.14613e-139	17	Ldha
212	6.60824e-140	0.518841	0.969	0.473	1.37676e-135	17	Dnajc9
213	8.67962e-140	0.605572	0.989	0.732	1.80831e-135	17	Hnrnpab
214	1.65237e-139	0.504393	0.956	0.473	3.44255e-135	17	Mrpl18
215	4.37819e-136	0.532518	0.988	0.601	9.12153e-132	17	Cbx3
216	1.11825e-134	0.542566	0.995	0.805	2.32975e-130	17	Txn1
217	1.61396e-133	0.530452	0.628	0.173	3.36253e-129	17	Gm42047
218	9.6925e-132	0.561579	0.998	0.796	2.01934e-127	17	Pkm
219	9.62274e-131	0.567441	0.999	0.956	2.0048e-126	17	Gapdh
220	5.44366e-130	0.551593	0.945	0.481	1.13413e-125	17	Pcna
221	3.63388e-128	0.586522	0.982	0.652	7.57083e-124	17	Rps27l
222	1.05511e-122	0.577476	0.99	0.801	2.19821e-118	17	Mif
223	2.06068e-116	0.627917	0.982	0.652	4.29322e-112	17	H2afv
224	5.59467e-113	0.521067	0.776	0.289	1.16559e-108	17	Nrgn
225	8.07333e-112	0.527442	0.992	0.695	1.682e-107	17	Pgk1
226	6.83009e-83	0.62851	0.773	0.339	1.42298e-78	17	Tnfrsf4
227	5.33521e-66	0.518264	0.667	0.287	1.11154e-61	17	Ccl3
228	1.96453e-33	0.604397	0.965	0.604	4.09289e-29	17	Cst3
229	6.88277e-24	0.680481	0.605	0.34	1.43396e-19	17	Cd74

## Sheet: 161M
	p_val	avg_logFC	pct.1	pct.2	p_val_adj	cluster	gene
1	4.91403e-224	0.741351	0.834	0.643	9.40938e-220	0	Arg1
2	1.53758e-219	0.543392	0.913	0.736	2.94417e-215	0	Fn1
3	2.23511e-174	0.520224	0.94	0.858	4.27979e-170	0	Cxcl2
4	8.13105e-68	0.674542	0.515	0.402	1.55693e-63	0	Cxcl1
5	5.93566e-39	0.812647	0.706	0.626	1.13656e-34	0	Pf4
6	0	0.882447	0.938	0.623	0	1	C1qa
7	0	0.853715	0.927	0.554	0	1	C1qc
8	0	0.844275	0.912	0.575	0	1	C1qb
9	0	0.732723	0.876	0.569	0	1	Pmepa1
10	0	0.541453	0.985	0.741	0	1	Trem2
11	1.03253e-303	0.560043	0.983	0.791	1.97709e-299	1	Gatm
12	2.90671e-286	0.625266	0.999	0.959	5.56577e-282	1	Lyz2
13	1.71517e-263	0.570769	0.744	0.416	3.2842e-259	1	Ch25h
14	1.13579e-163	0.724681	0.978	0.913	2.17482e-159	1	Apoe
15	0	2.14398	0.878	0.321	0	4	Thbs1
16	0	1.7668	0.976	0.572	0	4	Plac8
17	0	1.61229	0.938	0.33	0	4	Ly6c2
18	0	1.54618	0.811	0.235	0	4	Vcan
19	0	1.45176	0.984	0.751	0	4	Il1b
20	0	1.42877	0.648	0.077	0	4	Dmkn
21	0	1.3456	0.648	0.076	0	4	Hp
22	0	1.27722	0.912	0.458	0	4	Cytip
23	0	1.24185	0.707	0.19	0	4	Ifitm6
24	0	1.1651	0.856	0.505	0	4	Ptgs2
25	0	1.13721	0.907	0.56	0	4	Mxd1
26	0	1.12677	0.819	0.233	0	4	Ly6c1
27	0	1.10793	0.903	0.632	0	4	Isg15
28	0	1.10477	0.935	0.555	0	4	Clec4e
29	0	1.10423	0.983	0.687	0	4	Ms4a4c
30	0	1.09624	0.975	0.817	0	4	Samhd1
31	0	1.0599	0.861	0.559	0	4	Slfn5
32	0	1.02082	0.905	0.639	0	4	Smox
33	0	0.975519	0.828	0.4	0	4	Ifi209
34	0	0.973557	0.998	0.926	0	4	S100a11
35	0	0.93994	0.986	0.889	0	4	Cd14
36	0	0.938605	0.928	0.714	0	4	Ifi204
37	0	0.917316	0.981	0.7	0	4	Ccr2
38	0	0.910184	0.846	0.511	0	4	Fgl2
39	0	0.904293	0.884	0.643	0	4	Osm
40	0	0.903462	0.589	0.174	0	4	F10
41	0	0.901128	1	0.96	0	4	Ifitm3
42	0	0.892627	0.964	0.767	0	4	Ccr1
43	0	0.889811	0.77	0.26	0	4	Mcemp1
44	0	0.880484	0.954	0.731	0	4	Clec4d
45	0	0.877496	0.993	0.825	0	4	Lst1
46	0	0.871357	0.953	0.776	0	4	Plaur
47	0	0.865601	0.876	0.538	0	4	Ltb4r1
48	0	0.862176	1	0.947	0	4	Srgn
49	0	0.858938	0.811	0.51	0	4	Trf
50	0	0.851357	0.998	0.939	0	4	Cebpb
51	0	0.850976	0.998	0.927	0	4	Btg1
52	0	0.839958	0.967	0.831	0	4	Fcgr1
53	0	0.838221	0.97	0.741	0	4	Emb
54	0	0.82009	0.97	0.775	0	4	Btg2
55	0	0.81397	0.836	0.408	0	4	Napsa
56	0	0.803951	0.977	0.84	0	4	Pim1
57	0	0.78451	0.9	0.718	0	4	Csf2rb
58	0	0.78232	0.968	0.827	0	4	Hif1a
59	0	0.778123	0.998	0.936	0	4	Ifitm2
60	0	0.771626	0.9	0.678	0	4	Zbp1
61	0	0.761339	0.817	0.375	0	4	Mefv
62	0	0.757692	0.986	0.864	0	4	Cd44
63	0	0.75318	0.984	0.866	0	4	Slfn2
64	0	0.751002	0.532	0.087	0	4	Itga1
65	0	0.748794	0.996	0.865	0	4	Cd52
66	0	0.74666	0.796	0.424	0	4	Slfn1
67	0	0.738246	0.929	0.703	0	4	Kdm7a
68	0	0.737428	0.834	0.511	0	4	Arg2
69	0	0.735821	0.656	0.275	0	4	Slc7a11
70	0	0.730022	0.971	0.81	0	4	Diaph1
71	0	0.727987	0.592	0.202	0	4	Tspan13
72	0	0.727863	0.731	0.391	0	4	Trem1
73	0	0.726693	0.711	0.316	0	4	Gpr141
74	0	0.719766	0.861	0.6	0	4	Bcl2l11
75	0	0.717477	0.934	0.713	0	4	Jarid2
76	0	0.696066	0.601	0.286	0	4	Mmp19
77	0	0.689639	0.976	0.896	0	4	Ifi27l2a
78	0	0.68785	0.721	0.349	0	4	Gpat3
79	0	0.681609	0.971	0.854	0	4	Rnh1
80	0	0.677356	0.722	0.428	0	4	Uck2
81	0	0.677186	0.866	0.591	0	4	Pde4b
82	0	0.667063	0.931	0.794	0	4	Msrb1
83	0	0.667053	0.753	0.456	0	4	Ifi211
84	0	0.660656	0.991	0.867	0	4	Emilin2
85	0	0.65913	0.87	0.675	0	4	Chd7
86	0	0.657809	0.994	0.883	0	4	Ms4a6c
87	0	0.650816	0.995	0.912	0	4	Ms4a6d
88	0	0.642815	0.956	0.81	0	4	Spag9
89	0	0.639844	0.962	0.806	0	4	Lrrfip1
90	0	0.638812	0.981	0.869	0	4	Chmp4b
91	0	0.634949	0.982	0.944	0	4	S100a10
92	0	0.630974	0.614	0.158	0	4	B3gnt5
93	0	0.630693	0.991	0.935	0	4	Anxa2
94	0	0.627151	0.992	0.877	0	4	Cd53
95	0	0.626291	0.978	0.83	0	4	Lyn
96	0	0.621145	0.768	0.505	0	4	Crem
97	0	0.61552	0.866	0.616	0	4	Nfil3
98	0	0.612881	0.941	0.757	0	4	Kdm6b
99	0	0.611971	0.808	0.512	0	4	Gpr35
100	0	0.611713	0.978	0.864	0	4	Tpd52
101	0	0.604929	0.99	0.885	0	4	Fam49b
102	0	0.596668	0.942	0.739	0	4	Fosl2
103	0	0.596378	0.916	0.747	0	4	Ndel1
104	0	0.59458	0.639	0.318	0	4	Adora2b
105	0	0.561381	0.727	0.403	0	4	Il13ra1
106	0	0.557908	0.993	0.902	0	4	Capza2
107	0	0.555186	0.896	0.705	0	4	Snx18
108	0	0.548426	0.98	0.857	0	4	Rbms1
109	0	0.545588	1	0.98	0	4	H3f3b
110	0	0.541621	1	0.99	0	4	Actg1
111	0	0.525661	0.508	0.113	0	4	Plcb1
112	0	0.518542	0.953	0.807	0	4	Ncf2
113	8.13615e-308	1.30604	0.537	0.196	1.55791e-303	4	Slpi
114	2.71311e-300	0.57943	0.995	0.939	5.19505e-296	4	Junb
115	9.36316e-297	0.566143	0.769	0.543	1.79286e-292	4	Crtc3
116	1.4894e-295	0.57675	0.985	0.865	2.8519e-291	4	Ptprc
117	2.76809e-293	0.500012	0.646	0.334	5.30035e-289	4	Glipr2
118	2.71696e-292	0.570714	0.662	0.37	5.20243e-288	4	Il18
119	3.63112e-292	0.802372	0.844	0.582	6.95288e-288	4	Ifi44
120	3.98802e-291	0.631538	0.821	0.536	7.63625e-287	4	Rtp4
121	4.30493e-285	0.632526	0.867	0.668	8.24308e-281	4	Runx3
122	1.91496e-281	0.526162	0.817	0.608	3.66677e-277	4	Fem1c
123	7.95885e-278	0.79541	0.897	0.731	1.52396e-273	4	Tgm2
124	4.08999e-277	0.821973	0.811	0.543	7.83152e-273	4	Nr4a2
125	1.13906e-275	0.667948	0.879	0.681	2.18108e-271	4	Nlrp3
126	2.45901e-275	0.583923	0.841	0.569	4.70852e-271	4	Dusp5
127	5.40715e-275	0.578618	0.969	0.867	1.03536e-270	4	Rnf149
128	8.25918e-273	0.602187	0.854	0.661	1.58147e-268	4	Sp100
129	3.15173e-272	0.687964	0.829	0.62	6.03494e-268	4	Lmnb1
130	1.29491e-270	0.519068	0.606	0.31	2.47949e-266	4	Ldlr
131	5.79284e-269	0.519577	0.976	0.865	1.10921e-264	4	Cdkn1a
132	1.05803e-267	0.6162	0.907	0.768	2.02591e-263	4	Glrx
133	2.26804e-267	0.517911	0.947	0.792	4.34285e-263	4	Slc15a3
134	5.51726e-264	0.533283	0.998	0.985	1.05645e-259	4	Vim
135	3.29337e-261	0.533157	0.964	0.837	6.30615e-257	4	Arl4c
136	9.58239e-254	0.560934	0.776	0.553	1.83484e-249	4	Entpd1
137	3.81855e-251	0.66969	0.912	0.775	7.31176e-247	4	Mndal
138	8.03428e-249	0.556878	0.845	0.609	1.5384e-244	4	Clec4a3
139	8.74733e-247	0.614753	0.896	0.735	1.67494e-242	4	Ifi202b
140	1.75774e-244	0.563674	0.824	0.581	3.36573e-240	4	Jaml
141	3.69704e-243	0.509256	0.528	0.226	7.07909e-239	4	Isg20
142	3.97873e-241	0.639175	0.838	0.662	7.61847e-237	4	Tiparp
143	1.8862e-240	0.524303	0.67	0.387	3.6117e-236	4	Rab11fip1
144	2.64662e-239	0.720329	0.784	0.598	5.06775e-235	4	Havcr2
145	5.58094e-239	0.517898	0.885	0.732	1.06864e-234	4	Zyx
146	1.77823e-237	0.740002	0.69	0.411	3.40496e-233	4	Slfn4
147	3.03854e-237	0.563617	0.865	0.704	5.81819e-233	4	Stk17b
148	7.87496e-233	0.502986	0.721	0.531	1.5079e-228	4	Atp11b
149	1.15383e-232	0.571788	0.838	0.665	2.20935e-228	4	Trim30a
150	9.27134e-232	0.519698	0.68	0.442	1.77528e-227	4	Jak2
151	3.65764e-229	0.514625	0.954	0.855	7.00366e-225	4	Taldo1
152	3.23205e-227	0.562568	0.983	0.875	6.18874e-223	4	Zfp36
153	4.20862e-227	0.501625	0.934	0.774	8.05867e-223	4	H2-T23
154	7.81932e-227	0.637583	0.98	0.895	1.49724e-222	4	Ier3
155	3.79598e-223	0.660109	0.98	0.901	7.26854e-219	4	Tgfbi
156	4.25858e-222	0.50042	0.738	0.563	8.15433e-218	4	Rap2c
157	8.77131e-221	0.621544	0.785	0.542	1.67953e-216	4	Gm5150
158	1.64171e-220	0.532356	0.722	0.447	3.14354e-216	4	Ifi44l
159	1.21307e-216	0.717445	0.791	0.555	2.32279e-212	4	Vegfa
160	5.16918e-215	0.780829	0.737	0.528	9.89795e-211	4	Ifi47
161	1.38304e-214	0.586944	0.789	0.602	2.64824e-210	4	Rnf213
162	3.36729e-214	0.504215	0.978	0.874	6.44768e-210	4	Plek
163	4.26037e-207	0.517853	0.987	0.893	8.15776e-203	4	Ly6e
164	7.68794e-205	0.570243	0.888	0.715	1.47209e-200	4	Pira2
165	6.84983e-204	0.573277	0.936	0.844	1.31161e-199	4	Ifrd1
166	1.10891e-199	0.715899	0.953	0.898	2.12334e-195	4	Nfkbia
167	1.47448e-199	0.623545	0.876	0.727	2.82333e-195	4	Socs3
168	4.24202e-195	0.619005	0.645	0.411	8.12262e-191	4	Mgst1
169	5.92881e-193	0.540058	0.797	0.612	1.13525e-188	4	Parp14
170	7.6332e-192	0.787522	0.656	0.362	1.46161e-187	4	Ifitm1
171	2.30305e-184	0.520138	0.873	0.714	4.40988e-180	4	Slc16a3
172	1.0046e-176	0.631619	0.811	0.66	1.92362e-172	4	Ifi203
173	2.00416e-168	0.908896	0.93	0.867	3.83757e-164	4	Cxcl2
174	3.87673e-168	0.514504	0.548	0.307	7.42315e-164	4	Fpr2
175	8.84529e-153	0.509225	0.848	0.749	1.6937e-148	4	Zfp36l2
176	8.44313e-150	0.537475	0.879	0.722	1.61669e-145	4	Irf7
177	2.62296e-148	0.61602	0.786	0.629	5.02243e-144	4	Gadd45b
178	7.64664e-133	0.501121	0.705	0.534	1.46418e-128	4	Gbp7
179	1.91502e-130	0.657025	0.608	0.428	3.66688e-126	4	Errfi1
180	2.55285e-125	0.644867	0.608	0.416	4.8882e-121	4	Gbp2
181	2.72408e-125	0.59737	0.527	0.306	5.21607e-121	4	Gbp4
182	3.49088e-120	0.514021	0.649	0.484	6.68434e-116	4	Irgm1
183	1.47239e-106	0.542722	0.686	0.534	2.81934e-102	4	Irf1
184	1.47049e-100	0.756938	0.583	0.409	2.8157e-96	4	Gbp2b
185	1.46126e-99	0.55798	0.63	0.451	2.79802e-95	4	Tnfaip2
186	1.13451e-175	1.33203	0.976	0.998	2.17236e-171	5	Gm42418
187	2.1527e-98	0.769543	0.907	0.992	4.12199e-94	5	mt-Co3
188	6.57861e-97	0.774709	0.881	0.99	1.25967e-92	5	mt-Co2
189	1.89659e-91	0.785255	0.904	0.991	3.6316e-87	5	mt-Atp6
190	5.18542e-76	0.702234	0.875	0.988	9.92905e-72	5	mt-Co1
191	5.60795e-53	0.637496	0.789	0.969	1.07381e-48	5	mt-Nd4
192	2.95231e-50	0.663599	0.813	0.979	5.65308e-46	5	mt-Cytb
193	1.67945e-46	0.73689	0.764	0.963	3.21581e-42	5	mt-Nd2
194	4.4319e-46	0.586851	0.256	0.571	8.4862e-42	5	Samsn1
195	1.28183e-45	0.632547	0.797	0.97	2.45445e-41	5	mt-Nd1
196	6.41985e-37	0.530925	0.333	0.603	1.22927e-32	5	Ccl3
197	1.06062e-30	0.510999	0.325	0.617	2.03088e-26	5	Mxd1
198	1.65778e-30	0.646609	0.748	0.931	3.17432e-26	5	AY036118
199	3.4745e-29	1.46422	0.346	0.69	6.65297e-25	5	Gm26917
200	1.05195e-19	0.614102	0.663	0.909	2.01428e-15	5	mt-Nd3
201	1.12571e-18	0.53405	0.427	0.798	2.15552e-14	5	Rsrp1
202	1.82238e-08	0.500531	0.59	0.93	0.000348949	5	Neat1
203	4.64083e-06	0.57702	0.58	0.875	0.0888627	5	mt-Nd5
204	8.47494e-06	0.658072	0.532	0.596	0.162278	5	Ccl8
205	1.00396e-05	0.501551	0.523	0.737	0.192238	5	Wfdc17
206	0.000110521	0.51557	0.56	0.919	1	5	Xist
207	0.000588835	0.551281	0.876	0.991	1	5	Malat1
208	0.000807454	0.895947	0.514	0.746	1	5	Lars2
209	0.00963145	0.53726	0.611	0.898	1	5	Lilr4b
210	0	1.92872	0.746	0.251	0	7	Rsad2
211	0	1.71462	0.988	0.639	0	7	Isg15
212	0	1.55606	0.75	0.212	0	7	Ifit3
213	0	1.52232	0.83	0.365	0	7	Ly6c2
214	0	1.38858	0.711	0.22	0	7	Ifit1
215	0	1.29768	0.679	0.156	0	7	Ifit2
216	0	1.29248	0.976	0.586	0	7	Ifi44
217	0	1.28049	0.99	0.7	0	7	Ms4a4c
218	0	1.24937	0.964	0.592	0	7	Plac8
219	0	1.21625	0.913	0.475	0	7	Phf11b
220	0	1.1473	0.985	0.722	0	7	Irf7
221	0	1.11244	0.892	0.416	0	7	Ifi209
222	0	1.11061	0.972	0.721	0	7	Ifi204
223	0	1.09405	0.741	0.286	0	7	Usp18
224	0	1.08957	0.751	0.265	0	7	Ly6c1
225	0	1.06616	0.514	0.128	0	7	Cmpk2
226	0	0.983715	0.803	0.372	0	7	Phf11d
227	0	0.971116	0.667	0.175	0	7	Mx1
228	0	0.943759	0.973	0.684	0	7	Zbp1
229	0	0.932064	0.982	0.837	0	7	Fcgr1
230	0	0.9186	0.916	0.526	0	7	Ifi47
231	0	0.911438	0.675	0.167	0	7	Ifi214
232	0	0.888245	0.886	0.462	0	7	Ifi211
233	0	0.852161	0.978	0.678	0	7	Stat1
234	0	0.827148	0.895	0.435	0	7	Slfn1
235	0	0.821661	0.769	0.298	0	7	Trim30d
236	0	0.818106	0.898	0.449	0	7	Ifi44l
237	0	0.813074	0.895	0.46	0	7	Oasl2
238	0	0.792343	0.929	0.542	0	7	Rtp4
239	0	0.740838	0.678	0.174	0	7	Ifi205
240	0	0.728268	0.665	0.187	0	7	Phf11a
241	0	0.725477	0.773	0.341	0	7	Herc6
242	0	0.706769	0.787	0.331	0	7	Oas3
243	0	0.610465	0.738	0.21	0	7	Klrk1
244	4.96647e-306	1.10711	0.916	0.57	9.50981e-302	7	Slfn5
245	6.47001e-301	0.693877	0.932	0.594	1.23888e-296	7	Trafd1
246	2.04764e-296	0.724761	0.868	0.493	3.92082e-292	7	Xaf1
247	8.06247e-294	0.764731	0.986	0.824	1.5438e-289	7	Samhd1
248	1.60969e-287	0.900356	0.846	0.482	3.08224e-283	7	Ifih1
249	2.06973e-285	0.776294	0.922	0.603	3.96312e-281	7	Rnf213
250	5.88193e-285	0.902226	0.768	0.301	1.12627e-280	7	Gbp4
251	7.04118e-283	0.826183	0.995	0.897	1.34825e-278	7	Ly6e
252	3.95472e-282	0.822141	0.662	0.231	7.57249e-278	7	Isg20
253	1.16144e-280	0.671316	0.787	0.349	2.22392e-276	7	Gbp3
254	1.7464e-278	0.646462	0.827	0.395	3.344e-274	7	Igtp
255	4.55064e-277	0.875362	0.845	0.41	8.71357e-273	7	Gbp2
256	2.87349e-276	0.894476	0.953	0.739	5.50216e-272	7	Ifi202b
257	8.41085e-276	0.830282	0.929	0.613	1.61051e-271	7	Parp14
258	4.07648e-274	1.00106	0.84	0.401	7.80565e-270	7	Gbp2b
259	1.33812e-273	1.80163	0.74	0.314	2.56222e-269	7	Cxcl10
260	4.32018e-271	0.719314	0.996	0.888	8.27227e-267	7	Ms4a6c
261	3.06486e-269	0.653874	0.626	0.206	5.8686e-265	7	Gbp5
262	5.22136e-265	0.743648	0.926	0.665	9.99786e-261	7	Sp100
263	4.11807e-264	0.733489	0.857	0.547	7.88528e-260	7	Tor3a
264	1.49046e-257	0.655767	0.867	0.478	2.85394e-253	7	Irgm1
265	4.71266e-257	0.713193	0.766	0.388	9.0238e-253	7	Ddx58
266	5.99778e-256	0.953227	0.784	0.392	1.14846e-251	7	Oasl1
267	1.60869e-255	0.606	0.68	0.28	3.08031e-251	7	Cd40
268	2.17528e-254	0.690192	0.904	0.631	4.16523e-250	7	Sp110
269	2.98026e-252	0.611626	0.883	0.576	5.70661e-248	7	Ifi35
270	7.47189e-252	0.878428	0.958	0.779	1.43072e-247	7	Mndal
271	1.93012e-250	0.885119	0.886	0.524	3.69579e-246	7	Fgl2
272	9.28639e-250	0.660698	0.733	0.316	1.77816e-245	7	Ddx60
273	2.79237e-246	0.742031	0.926	0.668	5.34683e-242	7	Trim30a
274	2.2401e-245	0.611229	0.811	0.453	4.28934e-241	7	Ube2l6
275	3.23488e-245	0.711648	0.966	0.806	6.19415e-241	7	Pnp
276	8.74467e-244	0.762948	0.982	0.826	1.67443e-239	7	Aif1
277	7.36573e-239	0.686024	0.775	0.428	1.41039e-234	7	Daxx
278	4.6242e-238	0.60347	0.933	0.672	8.85442e-234	7	Tap1
279	5.55349e-237	0.752786	0.796	0.455	1.06338e-232	7	Epsti1
280	8.00666e-236	0.67426	0.999	0.962	1.53312e-231	7	Ifitm3
281	1.82577e-230	0.729032	0.878	0.531	3.49599e-226	7	Gbp7
282	4.2332e-227	0.562458	0.994	0.908	8.10574e-223	7	Psmb8
283	5.52261e-227	0.585037	0.972	0.814	1.05747e-222	7	Tapbp
284	2.31546e-222	0.759929	0.913	0.581	4.43364e-218	7	Fcgr4
285	7.29646e-221	0.923964	0.9	0.661	1.39713e-216	7	Ifi203
286	2.17959e-219	0.76205	0.986	0.855	4.17348e-215	7	Bst2
287	6.39099e-218	0.630119	0.966	0.779	1.22375e-213	7	H2-T23
288	1.53355e-217	0.51087	0.773	0.431	2.93644e-213	7	Parp12
289	1.73848e-217	0.554956	0.954	0.769	3.32883e-213	7	Tor1aip1
290	8.19261e-216	0.541723	0.863	0.56	1.56872e-211	7	Nmi
291	4.16252e-215	0.735683	0.991	0.833	7.9704e-211	7	Lst1
292	1.0391e-213	0.598218	0.787	0.464	1.98967e-209	7	Znfx1
293	1.50793e-212	0.579402	0.985	0.832	2.88738e-208	7	Ms4a6b
294	6.24835e-211	0.562309	0.96	0.788	1.19643e-206	7	Psmb10
295	1.39414e-210	0.624626	0.778	0.416	2.66949e-206	7	Scimp
296	3.78471e-210	0.566331	0.755	0.397	7.24696e-206	7	Slfn8
297	5.28256e-208	0.682826	0.758	0.393	1.01151e-203	7	Cfb
298	1.95607e-207	0.515873	0.712	0.367	3.74548e-203	7	Fam241a
299	1.3228e-206	0.610408	0.846	0.533	2.5329e-202	7	Samd9l
300	1.37789e-205	0.540494	0.924	0.67	2.63838e-201	7	Hck
301	5.08321e-203	0.522385	0.988	0.873	9.73333e-199	7	Psme1
302	9.68803e-202	0.652279	0.989	0.872	1.85506e-197	7	Cd52
303	1.35636e-199	0.566853	0.876	0.617	2.59715e-195	7	H2-T22
304	5.58303e-199	0.581323	0.854	0.594	1.06904e-194	7	Sp140
305	3.34946e-198	0.508826	0.753	0.398	6.41355e-194	7	Stat2
306	9.54955e-198	0.60803	0.995	0.916	1.82855e-193	7	Ms4a6d
307	1.31371e-193	0.846623	0.757	0.419	2.51549e-189	7	Slfn4
308	2.33444e-189	0.75728	0.637	0.264	4.46998e-185	7	Iigp1
309	9.77385e-189	0.503264	0.976	0.814	1.8715e-184	7	Psmb9
310	6.66235e-187	0.534281	0.948	0.772	1.27571e-182	7	Sppl2a
311	3.43862e-185	0.717573	0.774	0.445	6.58427e-181	7	Ass1
312	2.897e-183	0.605529	0.8	0.525	5.54718e-179	7	Eif2ak2
313	4.0679e-180	0.519123	0.979	0.843	7.78921e-176	7	Psme2
314	6.12307e-180	1.17882	0.841	0.564	1.17245e-175	7	AW112010
315	5.2078e-168	0.503534	0.734	0.434	9.97189e-164	7	Dck
316	1.20185e-167	0.589451	0.87	0.59	2.3013e-163	7	Jaml
317	2.81264e-167	0.509242	0.736	0.423	5.38564e-163	7	9930111J21Rik2
318	1.6377e-154	0.518995	0.834	0.632	3.13587e-150	7	2025-03-05
319	7.76719e-148	0.511236	0.986	0.871	1.48726e-143	7	Slfn2
320	4.68626e-146	0.582624	0.654	0.338	8.97326e-142	7	Gpr141
321	5.78806e-143	0.616566	0.922	0.743	1.1083e-138	7	Ifi207
322	6.69344e-143	0.511723	0.849	0.649	1.28166e-138	7	Lgals9
323	7.05597e-142	0.625546	0.984	0.9	1.35108e-137	7	Ifi27l2a
324	8.63358e-135	1.01601	0.746	0.465	1.65316e-130	7	Ly6a
325	2.25119e-127	0.545422	0.951	0.768	4.31058e-123	7	Cybb
326	8.4078e-123	0.531142	0.847	0.579	1.60992e-118	7	Mxd1
327	6.76818e-112	0.564399	0.99	0.928	1.29597e-107	7	Prdx5
328	1.64763e-108	0.500702	0.845	0.62	3.15489e-104	7	Clec4a3
329	1.73792e-105	0.610773	0.605	0.346	3.32777e-101	7	C3
330	2.77702e-86	0.517592	0.887	0.707	5.31745e-82	7	Il1rn
331	4.86874e-86	0.599298	0.871	0.698	9.32266e-82	7	Ccrl2
332	7.15782e-78	0.695518	0.656	0.443	1.37058e-73	7	H2-DMb1
333	2.67049e-70	0.504204	0.561	0.344	5.11345e-66	7	Dusp2
334	2.00615e-69	0.740715	0.886	0.819	3.84137e-65	7	Cd74
335	2.90367e-66	0.849012	0.708	0.559	5.55995e-62	7	H2-Aa
336	4.68559e-66	0.526751	0.577	0.38	8.97196e-62	7	Upp1
337	3.31285e-62	0.790975	0.656	0.491	6.34345e-58	7	H2-Eb1
338	7.04057e-61	0.871193	0.746	0.646	1.34813e-56	7	H2-Ab1
339	7.12821e-43	0.716916	0.744	0.597	1.36491e-38	7	Ccl12
340	0	2.23475	0.986	0.705	0	8	Wfdc17
341	0	2.20317	0.995	0.691	0	8	Selenop
342	0	1.71509	0.73	0.056	0	8	Ednrb
343	0	1.68865	0.886	0.254	0	8	Cbr2
344	0	1.66229	0.987	0.649	0	8	Pltp
345	0	1.65621	0.802	0.185	0	8	Gas6
346	0	1.64169	0.92	0.433	0	8	F13a1
347	0	1.62909	0.96	0.55	0	8	Fcgrt
348	0	1.62567	0.555	0.036	0	8	Lyve1
349	0	1.61359	0.995	0.783	0	8	Ccl6
350	0	1.52722	0.917	0.463	0	8	Folr2
351	0	1.47238	0.51	0.076	0	8	Cd163
352	0	1.42083	0.686	0.124	0	8	Fcna
353	0	1.33376	0.796	0.366	0	8	Cfh
354	0	1.26094	0.951	0.658	0	8	Timp2
355	0	1.25289	0.981	0.679	0	8	Mrc1
356	0	1.25067	0.998	0.919	0	8	Apoe
357	0	1.20683	0.715	0.113	0	8	Clec10a
358	0	1.15779	0.677	0.112	0	8	Npl
359	0	1.12162	0.885	0.293	0	8	Nxpe5
360	0	1.09483	0.879	0.376	0	8	Wwp1
361	0	1.05769	0.999	0.959	0	8	Ctsb
362	0	1.05173	0.746	0.142	0	8	Rcn3
363	0	1.03545	0.681	0.184	0	8	Ltc4s
364	0	1.03137	0.801	0.265	0	8	Stard8
365	0	1.02535	0.972	0.697	0	8	Ap2a2
366	0	0.984865	0.966	0.687	0	8	Gda
367	0	0.972825	0.852	0.217	0	8	Lifr
368	0	0.931767	0.978	0.686	0	8	Maf
369	0	0.923536	0.9	0.418	0	8	Nrp1
370	0	0.918372	0.843	0.279	0	8	Frmd4b
371	0	0.909729	1	0.964	0	8	Itm2b
372	0	0.877804	0.966	0.71	0	8	Marcks
373	0	0.805368	0.976	0.74	0	8	Ifi207
374	0	0.802857	0.659	0.115	0	8	Tns1
375	0	0.802308	0.531	0.062	0	8	Lrg1
376	0	0.797323	0.773	0.314	0	8	Ddx60
377	0	0.796623	0.827	0.337	0	8	Fam213b
378	0	0.787945	0.883	0.4	0	8	Gas7
379	0	0.781517	0.863	0.499	0	8	Cd302
380	0	0.777106	0.978	0.855	0	8	Cltc
381	0	0.765997	0.882	0.548	0	8	Pepd
382	0	0.742094	0.993	0.925	0	8	Grn
383	0	0.741568	0.986	0.846	0	8	Serinc3
384	0	0.731549	0.905	0.487	0	8	Rgl1
385	0	0.724329	0.566	0.041	0	8	Igf1
386	0	0.723078	0.999	0.932	0	8	Lamp1
387	0	0.713992	0.971	0.774	0	8	Ehd4
388	0	0.703364	0.665	0.059	0	8	Abca9
389	0	0.700718	0.975	0.83	0	8	Unc93b1
390	0	0.694031	0.687	0.154	0	8	Tmem8
391	0	0.65171	0.844	0.406	0	8	Tbc1d14
392	0	0.64796	0.81	0.387	0	8	Rab11fip5
393	0	0.64617	0.723	0.266	0	8	Pros1
394	0	0.625822	0.555	0.122	0	8	Ccl24
395	0	0.606625	0.704	0.226	0	8	Arhgef3
396	0	0.604167	0.518	0.049	0	8	Fgfr1
397	0	0.594851	0.766	0.345	0	8	Agtrap
398	0	0.571947	0.752	0.209	0	8	Smagp
399	0	0.566934	0.728	0.203	0	8	Slc9a9
400	0	0.532249	0.801	0.307	0	8	Slc28a2
401	0	0.526533	0.743	0.188	0	8	Ms4a8a
402	0	0.519364	0.647	0.092	0	8	Gm15987
403	1.00854e-307	0.767775	0.813	0.376	1.93115e-303	8	Siglec1
404	5.48443e-306	0.596712	0.907	0.571	1.05016e-301	8	Dnajc13
405	1.96724e-303	0.911905	0.99	0.847	3.76686e-299	8	Ccl9
406	1.23632e-302	1.23273	0.506	0.133	2.36731e-298	8	C4b
407	1.35199e-302	0.994989	0.957	0.607	2.58878e-298	8	Klf2
408	3.26556e-301	0.797878	0.999	0.917	6.2529e-297	8	Lgmn
409	1.74056e-297	0.900401	0.548	0.146	3.33282e-293	8	Tmem176b
410	4.88488e-297	0.630124	0.781	0.345	9.35358e-293	8	Rnasel
411	1.10183e-295	0.870812	0.874	0.577	2.10978e-291	8	Tcn2
412	2.11131e-293	1.15813	0.993	0.899	4.04273e-289	8	Ifi27l2a
413	2.51621e-292	0.646658	0.909	0.581	4.81803e-288	8	Ap1b1
414	1.00346e-291	0.635166	0.959	0.686	1.92143e-287	8	Nrros
415	2.61388e-291	0.706973	0.955	0.782	5.00506e-287	8	Ap2m1
416	1.27956e-288	1.99966	0.875	0.573	2.4501e-284	8	Ccl8
417	8.34406e-282	0.59462	0.831	0.452	1.59772e-277	8	Gnpda1
418	3.60565e-278	0.778089	0.968	0.786	6.90409e-274	8	Sdc3
419	1.08557e-270	0.613464	0.914	0.642	2.07865e-266	8	Mpp1
420	3.43258e-270	0.969832	0.914	0.596	6.57271e-266	8	C1qc
421	4.06429e-266	0.677016	0.6	0.195	7.78231e-262	8	Ighm
422	1.75551e-265	0.64007	0.542	0.155	3.36145e-261	8	Spon1
423	4.39675e-265	0.678726	0.865	0.54	8.4189e-261	8	Glul
424	2.56359e-261	0.536613	0.979	0.877	4.90876e-257	8	Lamp2
425	3.66258e-259	0.682561	0.791	0.367	7.0131e-255	8	Adgre5
426	4.66779e-259	0.554484	0.923	0.702	8.93788e-255	8	Scamp2
427	3.17269e-258	0.5115	0.79	0.396	6.07508e-254	8	Dclre1c
428	1.00856e-256	0.628626	0.957	0.81	1.93119e-252	8	Hexa
429	1.17775e-256	0.604544	0.937	0.688	2.25516e-252	8	Vsir
430	2.56794e-250	0.972014	0.927	0.659	4.91709e-246	8	C1qa
431	7.02187e-248	0.584017	0.771	0.406	1.34455e-243	8	Itsn1
432	4.56552e-247	0.588135	0.904	0.602	8.74205e-243	8	Eps8
433	8.97596e-246	0.757256	0.885	0.52	1.71872e-241	8	Trf
434	2.67639e-245	0.635679	0.943	0.706	5.12475e-241	8	Pirb
435	2.0031e-244	1.12883	0.883	0.582	3.83553e-240	8	Egr1
436	3.88628e-236	0.708282	0.914	0.684	7.44145e-232	8	Il4ra
437	5.62919e-235	0.618937	0.902	0.68	1.07788e-230	8	Aplp2
438	6.09779e-235	0.557514	0.846	0.538	1.1676e-230	8	Qsox1
439	2.17471e-232	0.516821	0.87	0.496	4.16414e-228	8	Rab3il1
440	6.23269e-232	0.501797	0.977	0.859	1.19344e-227	8	Ptpn18
441	5.52427e-231	0.541485	0.86	0.541	1.05779e-226	8	Hacd4
442	6.25843e-230	0.899782	0.918	0.612	1.19836e-225	8	C1qb
443	7.0539e-228	0.597934	0.883	0.585	1.35068e-223	8	Man1a
444	1.76568e-226	0.568945	0.93	0.726	3.38092e-222	8	Gns
445	6.73562e-226	0.554058	0.989	0.915	1.28974e-221	8	Ubc
446	1.83052e-225	0.562864	0.996	0.939	3.50508e-221	8	Ifitm2
447	9.05719e-223	0.606623	0.913	0.719	1.73427e-218	8	Osbpl9
448	1.1994e-221	0.546206	0.968	0.838	2.29661e-217	8	Snx5
449	1.73896e-221	0.710931	0.832	0.558	3.32977e-217	8	Mtss1
450	5.33264e-221	0.627086	0.926	0.669	1.02109e-216	8	Hmox1
451	1.06976e-219	0.634627	0.896	0.721	2.04838e-215	8	Blvrb
452	4.68107e-216	0.883513	0.791	0.459	8.96331e-212	8	Serpinb6a
453	1.70977e-207	0.612292	0.96	0.822	3.27387e-203	8	Snx2
454	3.50882e-204	0.504681	0.836	0.55	6.71869e-200	8	Lipa
455	5.39575e-202	0.625587	0.936	0.558	1.03318e-197	8	Clec4a1
456	9.20476e-202	0.559566	0.54	0.191	1.76253e-197	8	Tppp3
457	6.5048e-200	0.713501	0.949	0.703	1.24554e-195	8	Klf4
458	1.11873e-197	0.808344	0.91	0.752	2.14214e-193	8	Ninj1
459	8.18332e-193	0.564653	0.909	0.702	1.56694e-188	8	Lgals3bp
460	2.38229e-189	0.577338	0.868	0.646	4.56161e-185	8	Tgfbr2
461	2.10841e-188	0.512406	0.971	0.882	4.03718e-184	8	Snx3
462	7.92515e-188	0.533279	0.882	0.695	1.51751e-183	8	Aldh2
463	1.3952e-186	0.510398	0.903	0.686	2.67154e-182	8	Mat2a
464	5.78235e-183	0.522237	0.875	0.672	1.1072e-178	8	Tpp1
465	6.03345e-179	0.545714	0.921	0.66	1.15528e-174	8	Ifi203
466	2.8757e-178	0.653979	0.907	0.643	5.50639e-174	8	Abca1
467	8.61433e-178	0.600913	0.929	0.71	1.64947e-173	8	Kctd12
468	8.9501e-177	0.528147	0.978	0.861	1.71376e-172	8	Jund
469	1.86121e-171	0.590381	0.704	0.374	3.56384e-167	8	Igfbp4
470	9.3817e-171	0.604624	0.987	0.896	1.79641e-166	8	Klf6
471	9.68672e-171	0.733753	0.57	0.245	1.85481e-166	8	Pmp22
472	2.56803e-169	0.556184	0.928	0.615	4.91726e-165	8	Clec4a3
473	1.30522e-167	0.704039	0.969	0.826	2.49923e-163	8	Dusp1
474	1.914e-167	0.721316	0.908	0.684	3.66493e-163	8	Nfkbiz
475	1.1796e-166	0.51417	0.984	0.872	2.25869e-162	8	Fcgr2b
476	1.04169e-154	0.507345	0.847	0.662	1.99463e-150	8	Myo5a
477	1.54843e-153	0.500284	0.979	0.868	2.96493e-149	8	BC005537
478	1.96928e-150	0.5397	0.686	0.405	3.77079e-146	8	Sulf2
479	3.77516e-150	0.604659	0.941	0.791	7.22868e-146	8	Ier2
480	1.26495e-148	0.522929	0.869	0.683	2.42212e-144	8	Colec12
481	2.35122e-142	0.658004	0.956	0.813	4.50211e-138	8	Jun
482	5.33138e-142	0.577058	0.941	0.667	1.02085e-137	8	Ccl7
483	2.76413e-137	0.561933	0.927	0.675	5.29275e-133	8	Fosb
484	2.81135e-129	0.517007	0.937	0.727	5.38317e-125	8	Zfp36l1
485	1.74029e-116	0.602507	0.805	0.647	3.33231e-112	8	Stab1
486	2.23004e-98	0.894514	0.67	0.449	4.27007e-94	8	Hal
487	6.96199e-31	0.566473	0.651	0.492	1.33308e-26	8	H2-Eb1
488	1.90213e-27	0.595741	0.7	0.56	3.64219e-23	8	H2-Aa
489	1.32951e-19	0.525402	0.745	0.646	2.54575e-15	8	H2-Ab1
490	0	2.26651	0.97	0.076	0	9	Hist1h1b
491	0	2.04358	0.961	0.135	0	9	Hist1h2ae
492	0	1.96836	0.993	0.184	0	9	Top2a
493	0	1.77691	0.981	0.197	0	9	Mki67
494	0	1.63585	0.968	0.075	0	9	Hist1h2ap
495	0	1.60587	0.992	0.168	0	9	Pclaf
496	0	1.5569	0.998	0.767	0	9	Hmgb2
497	0	1.4474	0.94	0.207	0	9	Hist1h1e
498	0	1.26915	0.983	0.424	0	9	Smc4
499	0	1.24903	0.978	0.146	0	9	Birc5
500	0	1.222	0.98	0.258	0	9	Smc2
501	0	1.20327	0.888	0.039	0	9	Hist1h3c
502	0	1.18931	0.988	0.212	0	9	Stmn1
503	0	1.17093	0.999	0.856	0	9	Tubb5
504	0	1.12546	0.956	0.073	0	9	Prc1
505	0	1.12031	0.998	0.884	0	9	Tuba1b
506	0	1.09961	0.95	0.108	0	9	Cenpe
507	0	1.09658	0.939	0.098	0	9	Rrm2
508	0	1.08987	0.914	0.147	0	9	Ube2c
509	0	1.08516	0.955	0.248	0	9	H2afx
510	0	1.07646	0.998	0.922	0	9	H2afz
511	0	1.05657	0.974	0.165	0	9	Cdk1
512	0	1.03865	0.942	0.053	0	9	Nusap1
513	0	0.989763	0.979	0.497	0	9	Tmpo
514	0	0.964471	0.996	0.884	0	9	Hmgb1
515	0	0.956549	0.972	0.171	0	9	Cdca8
516	0	0.919235	0.959	0.112	0	9	Tpx2
517	0	0.915546	0.999	0.974	0	9	Ptma
518	0	0.910705	0.967	0.288	0	9	Atad2
519	0	0.901289	0.889	0.122	0	9	Hist1h4d
520	0	0.885001	0.987	0.703	0	9	Dek
521	0	0.884644	0.884	0.078	0	9	Cenpf
522	0	0.884631	0.963	0.08	0	9	Ccna2
523	0	0.880833	0.939	0.068	0	9	Knl1
524	0	0.871574	0.973	0.265	0	9	Rrm1
525	0	0.865738	0.956	0.108	0	9	Tk1
526	0	0.842583	0.995	0.774	0	9	Ube2s
527	0	0.833956	0.962	0.124	0	9	Spc24
528	0	0.832513	0.938	0.051	0	9	Kif11
529	0	0.832048	0.944	0.18	0	9	Tyms
530	0	0.827158	0.988	0.763	0	9	Ranbp1
531	0	0.819692	0.963	0.302	0	9	Ezh2
532	0	0.818653	0.94	0.069	0	9	Kif15
533	0	0.815704	0.955	0.123	0	9	Racgap1
534	0	0.812635	0.994	0.865	0	9	Anp32b
535	0	0.806716	0.972	0.495	0	9	H2afv
536	0	0.799708	0.799	0.02	0	9	Hist1h2an
537	0	0.794687	0.834	0.078	0	9	Hist2h2ac
538	0	0.789742	0.953	0.217	0	9	Incenp
539	0	0.784839	0.968	0.25	0	9	Cks1b
540	0	0.77939	0.985	0.661	0	9	Tubb4b
541	0	0.769691	0.944	0.079	0	9	Aurkb
542	0	0.754812	0.943	0.123	0	9	Asf1b
543	0	0.751958	0.984	0.647	0	9	Nucks1
544	0	0.748153	0.997	0.866	0	9	Ran
545	0	0.7433	0.903	0.243	0	9	Lig1
546	0	0.738755	0.926	0.082	0	9	Ckap2l
547	0	0.729897	0.982	0.522	0	9	Hmgn1
548	0	0.729246	0.933	0.04	0	9	Pbk
549	0	0.722957	0.939	0.107	0	9	Cdca3
550	0	0.718787	0.898	0.07	0	9	Hmmr
551	0	0.714668	0.965	0.378	0	9	Gmnn
552	0	0.710548	0.925	0.08	0	9	Spc25
553	0	0.69911	0.911	0.239	0	9	Dut
554	0	0.686548	0.991	0.776	0	9	Nap1l1
555	0	0.683859	0.992	0.816	0	9	Hnrnpab
556	0	0.681341	0.926	0.064	0	9	Ndc80
557	0	0.673704	0.994	0.868	0	9	Tagln2
558	0	0.67007	0.88	0.037	0	9	Fbxo5
559	0	0.66447	0.914	0.079	0	9	Anln
560	0	0.661883	0.926	0.148	0	9	Tacc3
561	0	0.637532	0.894	0.089	0	9	Kif23
562	0	0.63744	0.958	0.449	0	9	Hmgn2
563	0	0.623804	0.854	0.082	0	9	Clspn
564	0	0.620337	0.95	0.292	0	9	Ccdc34
565	0	0.619069	0.911	0.083	0	9	Bub1
566	0	0.616294	0.897	0.052	0	9	Kif4
567	0	0.615299	0.964	0.467	0	9	Rbbp7
568	0	0.61209	0.975	0.614	0	9	Anp32e
569	0	0.605124	0.935	0.285	0	9	Cks2
570	0	0.603752	0.883	0.313	0	9	Cenpa
571	0	0.601743	0.877	0.023	0	9	Esco2
572	0	0.598927	0.981	0.544	0	9	Cbx3
573	0	0.595695	0.913	0.192	0	9	Mcm5
574	0	0.595643	0.962	0.425	0	9	Sae1
575	0	0.587681	0.975	0.65	0	9	Smc1a
576	0	0.587535	0.965	0.581	0	9	Pa2g4
577	0	0.58617	0.914	0.362	0	9	Cdkn2d
578	0	0.584263	0.864	0.17	0	9	Mcm7
579	0	0.583295	0.96	0.376	0	9	Rangap1
580	0	0.583268	0.982	0.746	0	9	Snrpd1
581	0	0.580324	0.859	0.074	0	9	Ccnb1
582	0	0.577992	0.951	0.421	0	9	Dtymk
583	0	0.576244	0.94	0.392	0	9	Dctpp1
584	0	0.574277	0.93	0.265	0	9	Tipin
585	0	0.573918	0.959	0.424	0	9	Lsm2
586	0	0.570256	0.885	0.077	0	9	Kif20b
587	0	0.559817	0.932	0.246	0	9	Dnajc9
588	0	0.559111	0.977	0.624	0	9	Alyref
589	0	0.553626	0.945	0.355	0	9	Usp1
590	0	0.553056	0.874	0.093	0	9	Mis18bp1
591	0	0.542881	0.978	0.6	0	9	Anapc5
592	0	0.542788	0.916	0.262	0	9	Fen1
593	0	0.541425	0.805	0.172	0	9	Mcm6
594	0	0.541162	0.891	0.061	0	9	Ncapg
595	0	0.531664	0.74	0.016	0	9	Hist1h2ab
596	0	0.530037	0.973	0.591	0	9	Ssrp1
597	0	0.528534	0.957	0.416	0	9	Selenoh
598	0	0.525616	0.961	0.476	0	9	Impdh2
599	0	0.522852	0.897	0.057	0	9	Shcbp1
600	0	0.520434	0.892	0.11	0	9	Dlgap5
601	0	0.515489	0.926	0.272	0	9	Cbx5
602	0	0.514486	0.925	0.376	0	9	Dnmt1
603	0	0.512813	0.749	0.036	0	9	Hist1h1d
604	0	0.510224	0.999	0.98	0	9	Ppia
605	0	0.50668	0.86	0.081	0	9	Ncaph
606	0	0.506345	0.919	0.199	0	9	Rfc5
607	0	0.50362	0.958	0.525	0	9	Rad21
608	0	0.502238	0.887	0.241	0	9	Mcm3
609	0	0.502106	0.887	0.132	0	9	Hirip3
610	5.4278e-308	0.528156	0.953	0.501	1.03932e-303	9	Fam111a
611	5.32245e-307	0.500578	0.998	0.893	1.01914e-302	9	Hint1
612	3.64111e-300	0.513553	0.953	0.503	6.972e-296	9	Nasp
613	2.63e-297	0.508987	0.977	0.709	5.03592e-293	9	Nudc
614	1.90385e-282	0.531117	0.977	0.593	3.64549e-278	9	Nsd2
615	1.51829e-280	0.610314	0.989	0.825	2.90722e-276	9	Set
616	9.81442e-258	0.689576	0.945	0.576	1.87927e-253	9	Pcna
617	1.13578e-220	0.519614	0.905	0.458	2.17479e-216	9	Slamf9
618	1.02287e-211	0.567981	0.993	0.884	1.9586e-207	9	Ncl
619	7.68925e-167	0.730515	0.991	0.812	1.47234e-162	9	Gatm
620	1.67233e-163	0.523951	0.806	0.387	3.20218e-159	9	Cx3cr1
621	7.3666e-161	0.508367	0.967	0.721	1.41056e-156	9	Hspd1
622	2.18074e-142	0.518164	0.956	0.598	4.17569e-138	9	Pmepa1
623	0	0.885523	0.938	0.164	0	10	Mcm6
624	0	0.844466	0.941	0.238	0	10	Mcm3
625	0	0.721128	0.93	0.191	0	10	Mcm5
626	0	0.700395	0.909	0.243	0	10	Lig1
627	0	0.686723	0.987	0.763	0	10	Ranbp1
628	0	0.639075	0.866	0.129	0	10	Hells
629	0	0.614551	0.871	0.17	0	10	Mcm7
630	0	0.60798	0.96	0.575	0	10	Pcna
631	0	0.602793	0.916	0.381	0	10	Gmnn
632	0	0.588116	0.95	0.503	0	10	Nasp
633	0	0.575827	0.906	0.266	0	10	Tipin
634	0	0.574752	0.877	0.2	0	10	Mcm4
635	0	0.551951	0.863	0.295	0	10	Atad2
636	0	0.551063	0.872	0.163	0	10	Mcm2
637	0	0.512515	0.901	0.378	0	10	Dnmt1
638	8.4437e-302	0.81245	0.985	0.609	1.6168e-297	10	Ccnd1
639	1.66145e-296	0.618179	1	0.974	3.18134e-292	10	Ptma
640	8.32134e-295	0.602332	0.97	0.581	1.59337e-290	10	Pa2g4
641	2.88285e-293	0.72477	0.981	0.72	5.52009e-289	10	Hspd1
642	2.55022e-276	0.539731	0.985	0.777	4.88317e-272	10	Nap1l1
643	2.01388e-268	0.51826	0.932	0.5	3.85618e-264	10	Nop58
644	1.17292e-263	0.524126	0.954	0.574	2.24591e-259	10	C1qbp
645	7.58028e-262	0.611902	0.995	0.918	1.45147e-257	10	Npm1
646	1.29162e-261	0.545528	0.993	0.866	2.4732e-257	10	Ran
647	7.00569e-261	0.506667	0.965	0.602	1.34145e-256	10	Nhp2
648	1.76398e-257	0.607116	0.988	0.825	3.37767e-253	10	Set
649	4.57577e-257	0.520824	1	0.893	8.76169e-253	10	Serbp1
650	1.09926e-249	0.516212	0.985	0.816	2.10486e-245	10	Hnrnpab
651	4.6877e-244	0.667149	0.993	0.884	8.976e-240	10	Ncl
652	5.67892e-220	0.50269	0.956	0.624	1.0874e-215	10	Ybx3
653	4.8928e-218	0.510064	0.985	0.803	9.36874e-214	10	Hspe1
654	1.96439e-172	0.57743	0.952	0.647	3.76141e-168	10	Ckb
655	3.17915e-142	0.630786	0.806	0.449	6.08743e-138	10	Ch25h
656	1.24911e-114	0.570121	0.98	0.812	2.39179e-110	10	Gatm
657	5.35505e-42	0.546319	0.782	0.595	1.02538e-37	10	Ccl12
658	0	2.70449	0.813	0.188	0	12	Mmp12
659	0	1.59621	0.975	0.575	0	12	Ndrg1
660	0	1.36076	0.958	0.63	0	12	Slc2a1
661	0	1.3522	0.951	0.636	0	12	Ero1l
662	0	1.31158	0.996	0.956	0	12	Lgals3
663	0	1.29927	0.943	0.544	0	12	Hilpda
664	0	1.21319	0.821	0.347	0	12	Il7r
665	0	1.20787	0.949	0.582	0	12	Bnip3
666	0	1.13151	1	0.998	0	12	Fth1
667	0	1.01342	0.751	0.27	0	12	Slc7a2
668	0	0.76777	0.995	0.911	0	12	Mif
669	0	0.758179	0.998	0.946	0	12	Aldoa
670	0	0.752879	0.998	0.984	0	12	Gapdh
671	0	0.611092	0.533	0.123	0	12	Bhlhe41
672	5.09551e-303	0.798126	0.992	0.905	9.75688e-299	12	Tpi1
673	5.64189e-298	0.824143	0.959	0.768	1.08031e-293	12	Tmem189
674	1.25782e-289	1.3069	0.946	0.669	2.40847e-285	12	Hmox1
675	1.01666e-286	0.707654	0.56	0.147	1.9467e-282	12	Rhov
676	1.07934e-278	0.745819	1	0.994	2.06672e-274	12	Ftl1
677	1.52236e-275	1.00227	0.989	0.88	2.91501e-271	12	Plin2
678	5.9371e-275	0.816137	0.789	0.337	1.13684e-270	12	Fam20c
679	6.5772e-273	0.91148	0.99	0.861	1.2594e-268	12	Basp1
680	5.21302e-269	1.04372	0.836	0.409	9.98188e-265	12	Cd274
681	1.43134e-267	0.86089	0.774	0.39	2.74072e-263	12	Fnip2
682	7.05016e-261	2.19718	0.6	0.204	1.34996e-256	12	Hspa1a
683	1.78351e-256	0.854129	0.924	0.673	3.41506e-252	12	Osbpl8
684	2.82144e-255	0.662277	0.992	0.944	5.4025e-251	12	Ldha
685	6.92373e-255	0.821387	0.77	0.37	1.32576e-250	12	Lhfpl2
686	1.98762e-254	1.26664	0.823	0.455	3.80589e-250	12	Plk2
687	1.58965e-253	0.536502	0.607	0.183	3.04385e-249	12	Egln3
688	1.41619e-248	0.668176	0.978	0.879	2.71173e-244	12	Gpi1
689	1.63786e-244	0.733439	0.504	0.136	3.13617e-240	12	Fbxo32
690	3.95479e-238	0.677516	0.984	0.888	7.57263e-234	12	P4hb
691	3.51217e-229	0.808108	0.881	0.525	6.7251e-225	12	Arg2
692	1.03486e-223	0.756134	0.954	0.817	1.98155e-219	12	Gna13
693	4.01684e-222	0.692114	0.955	0.816	7.69144e-218	12	Eif4ebp1
694	2.00342e-220	0.700845	0.863	0.586	3.83614e-216	12	Gla
695	3.98908e-213	0.766199	0.817	0.442	7.63829e-209	12	Bhlhe40
696	1.64414e-212	0.601388	0.989	0.916	3.1482e-208	12	Pgk1
697	2.00648e-209	0.771041	0.724	0.311	3.84201e-205	12	Rgcc
698	1.26896e-207	0.656482	0.972	0.889	2.4298e-203	12	Bsg
699	1.38076e-207	1.56829	0.76	0.424	2.64388e-203	12	Fabp5
700	1.02217e-206	0.638834	0.907	0.695	1.95725e-202	12	Bnip3l
701	2.97359e-206	0.756984	0.953	0.834	5.69384e-202	12	Card19
702	7.79142e-205	0.572457	0.989	0.915	1.4919e-200	12	Sdcbp
703	1.74069e-201	0.786045	0.927	0.778	3.33308e-197	12	Higd1a
704	4.15609e-199	0.626554	0.915	0.736	7.95807e-195	12	Soat1
705	3.9537e-198	0.65694	1	0.946	7.57054e-194	12	Mcl1
706	2.26863e-191	0.508938	0.997	0.971	4.34396e-187	12	Eif1
707	6.57767e-189	0.850877	0.947	0.797	1.25949e-184	12	Atf4
708	3.48419e-187	1.0639	0.916	0.608	6.67152e-183	12	Rgs1
709	4.10552e-187	0.649127	0.869	0.652	7.86124e-183	12	Egln1
710	6.9849e-185	0.659001	0.917	0.767	1.33747e-180	12	Atp6v1a
711	4.21245e-179	0.522614	0.987	0.919	8.06599e-175	12	Eno1
712	5.84435e-177	0.504618	0.609	0.27	1.11908e-172	12	Slc6a8
713	1.61354e-176	0.898629	0.598	0.246	3.0896e-172	12	Pmp22
714	1.96413e-175	0.605582	0.694	0.391	3.76091e-171	12	Samd8
715	1.12889e-172	0.657723	0.851	0.666	2.16161e-168	12	Atp6v1c1
716	4.3103e-172	0.956325	0.846	0.602	8.25335e-168	12	Sgk1
717	2.44261e-171	0.599274	0.673	0.331	4.67712e-167	12	Dusp4
718	1.88253e-170	0.933301	0.934	0.665	3.60467e-166	12	Arg1
719	2.08622e-165	1.12818	0.954	0.798	3.99469e-161	12	Mt1
720	6.95226e-161	0.778573	0.769	0.487	1.33122e-156	12	Smad7
721	9.61377e-160	0.681778	0.916	0.828	1.84085e-155	12	Psmd8
722	1.29888e-159	0.598767	0.595	0.259	2.48709e-155	12	Ankrd37
723	4.67417e-159	0.79957	0.784	0.558	8.95011e-155	12	Sap30
724	6.34976e-158	0.546651	0.69	0.363	1.21585e-153	12	Pfkfb3
725	1.36059e-156	0.658766	0.905	0.561	2.60526e-152	12	Vegfa
726	2.37368e-156	0.600587	0.989	0.934	4.54512e-152	12	Cstb
727	4.6854e-156	0.675197	0.624	0.301	8.97161e-152	12	Fam46c
728	6.18305e-156	0.702476	0.733	0.466	1.18393e-151	12	Gpr137b
729	3.20952e-155	0.509794	0.996	0.982	6.14558e-151	12	Malat1
730	1.02267e-154	0.788834	0.963	0.781	1.95821e-150	12	Id2
731	1.53282e-146	0.57204	0.838	0.66	2.93504e-142	12	Lasp1
732	2.28754e-146	0.541056	0.822	0.589	4.38019e-142	12	Fnip1
733	6.02819e-141	0.569478	0.819	0.516	1.15428e-136	12	Cxcr4
734	2.19747e-136	0.665232	0.885	0.669	4.20771e-132	12	Tiparp
735	1.23845e-135	0.66989	0.806	0.575	2.37138e-131	12	Mxi1
736	8.14538e-135	0.6917	0.844	0.623	1.55968e-130	12	Hk2
737	5.29465e-131	0.689422	0.862	0.674	1.01382e-126	12	Mdm2
738	1.33226e-130	0.599324	0.852	0.574	2.55101e-126	12	Cd9
739	4.79544e-130	0.566444	0.951	0.841	9.1823e-126	12	Pnrc1
740	2.96692e-128	0.512017	0.871	0.667	5.68105e-124	12	Naa50
741	4.41104e-127	0.554281	0.734	0.485	8.44625e-123	12	Nceh1
742	6.74642e-126	0.545701	0.792	0.581	1.2918e-121	12	R3hdm1
743	2.60175e-125	0.622366	0.639	0.347	4.98183e-121	12	Sowahc
744	8.30623e-125	0.571737	0.572	0.282	1.59048e-120	12	Selenbp1
745	4.32243e-124	0.543057	0.809	0.561	8.27658e-120	12	Mtss1
746	4.4663e-122	0.867393	0.566	0.273	8.55208e-118	12	Mt2
747	1.51358e-120	0.560166	0.988	0.903	2.8982e-116	12	Zeb2
748	2.35003e-120	0.619442	0.969	0.889	4.49984e-116	12	Sat1
749	6.74286e-120	0.567361	0.909	0.753	1.29112e-115	12	Ninj1
750	4.77869e-118	0.699502	0.909	0.707	9.15023e-114	12	Il1rn
751	1.23294e-117	0.509368	0.993	0.949	2.36083e-113	12	Npc2
752	9.67606e-116	0.541327	0.905	0.753	1.85277e-111	12	Grina
753	1.80684e-111	0.555823	0.981	0.897	3.45974e-107	12	Klf6
754	4.85005e-110	0.87046	0.992	0.939	9.28688e-106	12	Ctsl
755	1.82915e-109	0.575099	0.949	0.843	3.50245e-105	12	Zfand5
756	1.7977e-105	0.702994	0.943	0.791	3.44225e-101	12	Atf3
757	7.87389e-105	0.556225	0.99	0.931	1.50769e-100	12	Btg1
758	1.21552e-102	0.540507	0.74	0.505	2.32749e-98	12	Cd300lf
759	3.85201e-101	0.507265	0.691	0.468	7.37583e-97	12	Rybp
760	3.81106e-100	0.557721	0.879	0.74	7.29741e-96	12	Sqstm1
761	4.34734e-86	0.517637	0.992	0.95	8.32429e-82	12	Srgn
762	3.80802e-80	0.76231	0.855	0.728	7.2916e-76	12	Prdx6
763	8.90687e-76	0.638207	0.922	0.816	1.70549e-71	12	Jun
764	1.39154e-75	0.50223	0.679	0.502	2.66451e-71	12	Rilpl2
765	4.04362e-73	0.686258	0.648	0.435	7.74273e-69	12	Errfi1
766	2.53465e-71	0.533419	0.558	0.366	4.85335e-67	12	Acsl1
767	9.52826e-71	0.627771	0.816	0.665	1.82447e-66	12	Cited2
768	8.04637e-62	0.507629	1	0.996	1.54072e-57	12	Gm42418
769	7.52708e-58	0.691412	0.976	0.917	1.44129e-53	12	Hsp90aa1
770	2.00826e-57	0.688822	0.754	0.574	3.84542e-53	12	Ccl3
771	0	1.30272	0.872	0.153	0	13	Ube2c
772	0	1.23204	0.948	0.152	0	13	Birc5
773	0	1.14942	0.903	0.11	0	13	Ccnb2
774	0	1.10947	0.917	0.315	0	13	Cenpa
775	0	1.08147	0.902	0.191	0	13	Pttg1
776	0	0.986269	0.995	0.923	0	13	H2afz
777	0	0.954364	0.821	0.21	0	13	Mki67
778	0	0.953137	0.937	0.255	0	13	Cks1b
779	0	0.931132	0.675	0.094	0	13	Cenpf
780	0	0.875741	0.703	0.126	0	13	Cenpe
781	0	0.833539	0.72	0.084	0	13	Hmmr
782	0	0.823208	0.823	0.183	0	13	Cdca8
783	0	0.797233	0.913	0.176	0	13	Pclaf
784	0	0.787343	0.698	0.103	0	13	Cdc20
785	0	0.77402	0.933	0.42	0	13	Selenoh
786	0	0.768952	0.922	0.652	0	13	Nucks1
787	0	0.753787	0.732	0.129	0	13	Tpx2
788	0	0.747393	0.812	0.114	0	13	Knstrn
789	0	0.72445	0.988	0.885	0	13	Hmgb1
790	0	0.686924	0.92	0.5	0	13	H2afv
791	0	0.683252	0.901	0.221	0	13	Stmn1
792	0	0.672694	0.688	0.087	0	13	Ccnb1
793	0	0.648258	0.913	0.454	0	13	Hmgn2
794	0	0.628059	0.82	0.118	0	13	Cdca3
795	0	0.622276	0.758	0.138	0	13	Racgap1
796	0	0.604121	0.774	0.074	0	13	Cdkn3
797	0	0.559547	0.785	0.16	0	13	Tacc3
798	0	0.549773	0.655	0.101	0	13	Ccna2
799	1.63797e-292	0.658458	0.988	0.867	3.13639e-288	13	Ran
800	2.66077e-289	0.692903	0.768	0.297	5.09484e-285	13	Cks2
801	1.39244e-288	0.508677	1	0.98	2.66624e-284	13	Ppia
802	5.51202e-267	0.597003	1	0.975	1.05544e-262	13	Ptma
803	1.39113e-266	0.546977	0.898	0.582	2.66373e-262	13	Lsm5
804	4.99063e-264	0.733611	0.965	0.777	9.55607e-260	13	Ube2s
805	6.09828e-255	1.00628	0.979	0.77	1.1677e-250	13	Hmgb2
806	8.04257e-248	0.569364	0.98	0.866	1.53999e-243	13	Anp32b
807	1.24053e-247	0.570916	0.916	0.619	2.37537e-243	13	Anp32e
808	1.70306e-235	0.547424	0.71	0.265	3.26103e-231	13	H2afx
809	9.68919e-231	0.563372	0.723	0.275	1.85529e-226	13	Smc2
810	4.47138e-211	0.550241	0.987	0.869	8.56181e-207	13	Tagln2
811	2.3767e-209	0.675406	0.636	0.207	4.55091e-205	13	Top2a
812	7.85941e-209	0.503839	0.971	0.825	1.50492e-204	13	Hnrnpa1
813	3.9389e-197	0.505161	0.87	0.571	7.54221e-193	13	Hp1bp3
814	4.26148e-192	0.77351	0.918	0.666	8.15987e-188	13	Tubb4b
815	5.57437e-177	0.614387	0.806	0.403	1.06738e-172	13	Cxcl14
816	8.41363e-175	0.580107	0.991	0.885	1.61104e-170	13	Tuba1b
817	3.21505e-163	0.563551	0.988	0.857	6.15618e-159	13	Tubb5
818	6.14225e-161	0.595472	0.8	0.389	1.17612e-156	13	Cx3cr1
819	3.15876e-141	0.559737	0.77	0.439	6.04839e-137	13	Smc4
820	3.80007e-115	0.575692	0.979	0.813	7.27638e-111	13	Gatm
821	4.84411e-111	0.624917	0.926	0.833	9.27549e-107	13	Arl6ip1
822	0	2.61767	0.803	0.114	0	14	Cald1
823	0	2.51464	0.734	0.087	0	14	Col1a2
824	0	2.17354	0.658	0.064	0	14	Krt8
825	0	2.13688	0.653	0.044	0	14	Wfdc2
826	0	2.0922	0.672	0.071	0	14	Sparc
827	0	2.06533	0.665	0.064	0	14	Rbp1
828	0	1.86721	0.585	0.067	0	14	Crabp2
829	0	1.76822	0.586	0.033	0	14	Tm4sf1
830	0	1.66352	0.587	0.036	0	14	Serpinh1
831	0	1.60112	0.524	0.07	0	14	Cp
832	0	1.58054	0.519	0.039	0	14	Col1a1
833	0	1.5459	0.507	0.02	0	14	Igfbp7
834	0	1.5445	0.557	0.052	0	14	Nedd4
835	0	1.46075	0.509	0.043	0	14	Htra1
836	0	1.04396	0.969	0.973	0	14	Hsp90ab1
837	0	0.994349	0.972	0.977	0	14	Rpl30
838	0	0.881087	0.993	0.988	0	14	Rpl13
839	1.17371e-285	0.850391	0.99	0.981	2.24742e-281	14	Lgals1
840	9.85811e-273	0.81818	0.957	0.979	1.88763e-268	14	Rpl8
841	1.40217e-257	0.827109	0.966	0.98	2.68487e-253	14	Rpl34
842	2.91364e-251	1.44709	0.843	0.674	5.57903e-247	14	Cd63
843	2.34863e-240	0.78239	0.945	0.978	4.49716e-236	14	Rpl18a
844	1.89085e-239	1.40114	0.55	0.178	3.62061e-235	14	Igfbp6
845	4.69818e-239	0.972444	0.903	0.948	8.99608e-235	14	Prdx1
846	2.56959e-235	0.770028	0.958	0.982	4.92026e-231	14	Rpl37
847	2.41797e-207	0.576979	0.987	0.99	4.62992e-203	14	Rps8
848	3.45029e-202	0.62995	0.977	0.988	6.60662e-198	14	Rps12
849	9.49876e-198	0.715249	0.947	0.968	1.81882e-193	14	Rpl12
850	1.3115e-193	0.590785	0.956	0.983	2.51127e-189	14	Rps10
851	4.63816e-192	0.735357	0.95	0.976	8.88114e-188	14	Rps2
852	3.67179e-185	0.631671	0.98	0.983	7.03075e-181	14	Rpl32
853	5.45914e-183	0.650787	0.92	0.969	1.04532e-178	14	Rpl3
854	3.5525e-177	0.562021	0.956	0.985	6.80232e-173	14	Rps3a1
855	5.04113e-174	0.593951	0.949	0.98	9.65276e-170	14	Rps4x
856	7.01136e-174	0.626267	0.894	0.969	1.34253e-169	14	Rpl21
857	1.24403e-172	0.517227	0.99	0.993	2.38207e-168	14	Rpl41
858	6.04495e-171	0.638291	0.94	0.974	1.15749e-166	14	Rps7
859	4.46034e-169	1.43399	0.712	0.467	8.54067e-165	14	Serpinb6a
860	1.60457e-167	1.29651	0.801	0.89	3.07242e-163	14	Esd
861	1.38845e-166	1.39364	0.577	0.263	2.6586e-162	14	Dut
862	7.67553e-164	0.573042	0.959	0.983	1.46971e-159	14	Rps20
863	5.16126e-161	1.11965	0.835	0.865	9.88278e-157	14	Tubb5
864	1.68002e-158	0.755348	0.848	0.943	3.2169e-154	14	Naca
865	1.64393e-148	1.12464	0.79	0.872	3.14779e-144	14	Rpl22l1
866	3.79376e-144	0.617622	0.893	0.961	7.26429e-140	14	Rpl10a
867	1.81411e-142	1.19551	0.764	0.873	3.47366e-138	14	Gnas
868	2.44468e-142	1.69668	0.628	0.418	4.68108e-138	14	Tpm1
869	1.69045e-141	0.530305	0.937	0.983	3.23688e-137	14	Rpsa
870	3.07484e-141	0.593452	0.901	0.966	5.8877e-137	14	Rpl15
871	3.60036e-138	1.44697	0.709	0.636	6.89396e-134	14	Slc25a4
872	4.56049e-137	1.39936	0.565	0.275	8.73242e-133	14	Mt2
873	7.75505e-135	1.13645	0.522	0.24	1.48494e-130	14	Cnn3
874	1.07209e-134	0.813326	0.867	0.958	2.05284e-130	14	Tmsb10
875	1.20425e-127	0.872485	0.834	0.926	2.30589e-123	14	Npm1
876	1.79151e-127	0.527014	0.883	0.973	3.43038e-123	14	Rps15
877	1.41167e-125	0.504081	0.952	0.982	2.70306e-121	14	Ppia
878	9.98177e-124	1.42829	0.613	0.419	1.91131e-119	14	Rhoc
879	4.86374e-123	0.884332	0.819	0.92	9.31309e-119	14	Mif
880	3.36346e-120	0.596655	0.845	0.958	6.44035e-116	14	Rpl23a
881	1.59795e-119	0.989695	0.514	0.232	3.05975e-115	14	Gja1
882	1.85421e-113	0.638762	0.828	0.936	3.55044e-109	14	Eef1b2
883	6.53959e-104	0.579887	0.831	0.949	1.2522e-99	14	Rpl36a
884	2.10716e-101	0.511956	0.884	0.978	4.03479e-97	14	Rps26
885	1.98707e-99	0.876549	0.797	0.926	3.80484e-95	14	Hsp90aa1
886	2.42473e-94	1.12618	0.527	0.322	4.64287e-90	14	Avpi1
887	7.02798e-90	0.548095	0.898	0.93	1.34572e-85	14	S100a4
888	2.11477e-88	0.878233	0.736	0.888	4.04936e-84	14	Eif3h
889	2.43462e-88	0.507924	0.842	0.969	4.6618e-84	14	Myl6
890	3.85428e-87	0.655345	0.771	0.938	7.38017e-83	14	Btf3
891	2.63189e-84	1.28448	0.657	0.609	5.03954e-80	14	Tuba1a
892	2.53271e-75	1.11875	0.557	0.435	4.84963e-71	14	Nudt4
893	4.20353e-75	1.11588	0.698	0.842	8.04892e-71	14	Psma5
894	1.91568e-74	1.16511	0.736	0.81	3.66814e-70	14	Mt1
895	1.12487e-70	0.57148	0.758	0.939	2.1539e-66	14	Pabpc1
896	1.39003e-65	0.792904	0.712	0.891	2.66162e-61	14	Eef1g
897	1.55281e-65	0.734586	0.726	0.92	2.97331e-61	14	Myl12a
898	2.98738e-64	1.10322	0.609	0.545	5.72024e-60	14	Hmgn1
899	4.55977e-63	1.03327	0.664	0.808	8.73105e-59	14	Pebp1
900	1.48987e-62	1.07561	0.659	0.804	2.85281e-58	14	Prdx2
901	7.01425e-60	0.941742	0.744	0.879	1.34309e-55	14	Ran
902	8.51045e-60	0.908356	0.688	0.822	1.62958e-55	14	Eef1d
903	8.24258e-58	0.781333	0.73	0.916	1.57829e-53	14	Atp5f1
904	1.03862e-54	0.868725	0.749	0.896	1.98875e-50	14	Hmgb1
905	6.28818e-52	0.874993	0.677	0.8	1.20406e-47	14	Ppp1r14b
906	2.20161e-49	0.955746	0.659	0.818	4.21564e-45	14	Cct5
907	2.30137e-49	1.04349	0.548	0.54	4.40666e-45	14	Calu
908	3.56183e-49	0.656844	0.728	0.907	6.82019e-45	14	Serbp1
909	8.37391e-46	0.525422	0.773	0.936	1.60344e-41	14	Pgam1
910	2.43214e-43	0.942743	0.633	0.791	4.65707e-39	14	Sfr1
911	6.73351e-42	0.559987	0.742	0.927	1.28933e-37	14	Atp5b
912	2.81947e-38	0.618534	0.731	0.907	5.39872e-34	14	Hint1
913	2.20744e-36	0.888518	0.52	0.487	4.22681e-32	14	Slc48a1
914	2.02346e-34	0.700283	0.599	0.588	3.87452e-30	14	Cd9
915	5.88345e-34	0.716836	0.715	0.89	1.12656e-29	14	Ndufa4
916	6.39078e-34	0.890255	0.537	0.547	1.22371e-29	14	Cnn2
917	6.3816e-33	0.753122	0.672	0.841	1.22195e-28	14	Set
918	3.24238e-31	0.748972	0.67	0.82	6.20851e-27	14	Hspe1
919	6.57204e-31	0.681675	0.662	0.878	1.25841e-26	14	Eif2s2
920	2.23904e-30	0.926736	0.576	0.569	4.28732e-26	14	Phlda1
921	2.84303e-30	0.877526	0.64	0.739	5.44384e-26	14	Hspd1
922	1.29877e-29	0.623195	0.688	0.878	2.48689e-25	14	Atpif1
923	1.80267e-29	0.506915	0.716	0.923	3.45175e-25	14	Dynll1
924	1.59233e-27	1.04755	0.529	0.617	3.04899e-23	14	Pkn2
925	1.27437e-26	0.66574	0.663	0.869	2.44017e-22	14	Tomm20
926	1.28941e-26	0.883705	0.498	0.515	2.46897e-22	14	Pdlim5
927	1.77934e-25	0.631251	0.638	0.886	3.40709e-21	14	Gpx4
928	5.3249e-25	0.553969	0.677	0.901	1.01961e-20	14	Atp5g2
929	2.37123e-24	0.523725	0.72	0.919	4.54044e-20	14	Psma7
930	2.42898e-24	0.632147	0.72	0.898	4.65101e-20	14	Ncl
931	3.26902e-24	0.520309	0.674	0.865	6.25952e-20	14	Lmna
932	3.99192e-24	0.825101	0.627	0.841	7.64373e-20	14	Snrpf
933	3.33356e-23	0.775753	0.607	0.806	6.38309e-19	14	Swi5
934	1.59517e-22	0.915103	0.613	0.682	3.05443e-18	14	Tubb4b
935	6.02764e-22	0.881185	0.544	0.653	1.15417e-17	14	Eny2
936	2.16136e-21	0.694955	0.605	0.805	4.13858e-17	14	Eif3e
937	2.40804e-20	0.593485	0.753	0.897	4.61091e-16	14	Tuba1b
938	5.54399e-20	0.560659	0.679	0.898	1.06156e-15	14	Uqcrb
939	3.86325e-19	0.683598	0.655	0.829	7.39736e-15	14	Jun
940	3.3961e-18	0.70693	0.519	0.6	6.50285e-14	14	Cdk4
941	3.82206e-18	0.611364	0.664	0.894	7.31847e-14	14	Psma3
942	3.93509e-18	0.741825	0.627	0.796	7.53491e-14	14	Nap1l1
943	5.30024e-17	0.908204	0.588	0.712	1.01489e-12	14	Fam162a
944	2.89929e-16	0.7558	0.516	0.453	5.55156e-12	14	Smc4
945	8.17173e-15	0.893624	0.502	0.532	1.56472e-10	14	Ppa1
946	2.99979e-14	0.776938	0.521	0.654	5.74401e-10	14	Lman1
947	3.82332e-14	0.732264	0.498	0.591	7.32089e-10	14	Tbrg1
948	1.80903e-13	0.77983	0.522	0.662	3.46392e-09	14	Sars
949	1.30691e-12	0.666121	0.464	0.51	2.50247e-08	14	Ktn1
950	1.32529e-12	0.670853	0.512	0.546	2.53766e-08	14	Ifi27
951	1.42567e-12	0.719474	0.603	0.785	2.72987e-08	14	Snu13
952	6.84309e-12	0.7405	0.514	0.612	1.31032e-07	14	Mrpl13
953	8.66452e-12	0.773256	0.51	0.642	1.65908e-07	14	Gtf2b
954	9.98456e-12	0.61391	0.594	0.791	1.91184e-07	14	Eif3i
955	1.32861e-11	0.728969	0.526	0.682	2.54402e-07	14	Dap
956	4.51276e-11	0.513586	0.709	0.927	8.64104e-07	14	AY036118
957	2.56953e-10	0.674384	0.597	0.795	4.92013e-06	14	Tcp1
958	2.6265e-10	0.624273	0.588	0.815	5.02922e-06	14	Krtcap2
959	4.90094e-10	0.686759	0.506	0.592	9.38432e-06	14	Prmt1
960	1.18585e-09	0.690246	0.533	0.707	2.27066e-05	14	Aimp1
961	1.64734e-09	0.766699	0.598	0.795	3.15433e-05	14	Ube2s
962	1.69828e-09	0.741698	0.507	0.561	3.25187e-05	14	Nupr1
963	2.02011e-09	0.629342	0.506	0.607	3.86811e-05	14	Prdx4
964	4.16395e-09	0.587792	0.595	0.849	7.97314e-05	14	Mrfap1
965	5.28276e-09	0.647362	0.571	0.791	0.000101154	14	Mtdh
966	6.6709e-09	0.667033	0.627	0.782	0.000127734	14	Ranbp1
967	7.69323e-09	0.754827	0.491	0.579	0.00014731	14	Fkbp3
968	9.50135e-09	0.610158	0.6	0.815	0.000181932	14	Cct2
969	1.22684e-08	0.655715	0.567	0.785	0.000234915	14	Hdgf
970	1.93777e-08	0.511684	0.569	0.817	0.000371043	14	St13
971	2.03663e-08	0.718044	0.526	0.698	0.000389975	14	Bcas2
972	5.65742e-08	0.517824	0.585	0.852	0.00108328	14	Csde1
973	1.40556e-07	0.636579	0.497	0.525	0.00269136	14	Nop58
974	1.72889e-07	0.718379	0.519	0.661	0.00331048	14	Cyb5a
975	2.40631e-07	0.548652	0.448	0.505	0.0046076	14	Gsr
976	2.67313e-07	0.571241	0.62	0.866	0.00511852	14	1810037I17Rik
977	9.24784e-07	0.546999	0.466	0.511	0.0177078	14	Ckap4
978	1.36271e-06	0.57796	0.456	0.512	0.0260931	14	Wls
979	1.81258e-06	0.697426	0.502	0.64	0.0347072	14	Nudt21
980	1.86303e-06	0.653028	0.535	0.717	0.0356734	14	Eif3d
981	2.81609e-06	0.613554	0.592	0.83	0.0539225	14	Psmb5
982	4.73251e-06	0.636958	0.559	0.74	0.0906181	14	Cct3
983	4.97361e-06	0.543212	0.464	0.548	0.0952346	14	Nenf
984	5.17261e-06	0.717653	0.494	0.576	0.0990452	14	Ddx39
985	1.58992e-05	0.607787	0.519	0.648	0.304438	14	Ybx3
986	2.10185e-05	0.623785	0.569	0.781	0.402462	14	Psmd7
987	2.27956e-05	0.604741	0.47	0.528	0.436489	14	Fkbp4
988	3.19362e-05	0.593598	0.571	0.811	0.611513	14	Dstn
989	3.31419e-05	0.594444	0.508	0.64	0.634601	14	Myof
990	0.000168131	0.615007	0.553	0.761	1	14	Pdap1
991	0.000266568	0.504225	0.463	0.577	1	14	Ddb1
992	0.000722718	0.520918	0.485	0.615	1	14	Tceal9
993	0.000745484	0.591492	0.503	0.666	1	14	Glo1
994	0.00148518	0.531972	0.576	0.818	1	14	Metap2
995	0.00161224	0.578242	0.495	0.669	1	14	Cfdp1
996	0.00210133	0.587621	0.487	0.648	1	14	Hcfc1r1
997	0.00242428	0.548407	0.537	0.791	1	14	Cct7
998	0.00259091	0.613355	0.542	0.706	1	14	Hspa9
999	0.00314729	0.671844	0.573	0.811	1	14	Ier2
1000	0.00338813	0.633137	0.578	0.768	1	14	Snrpd1
1001	0.00478009	0.527293	0.487	0.565	1	14	Pla2g16
1002	0.00553201	0.530986	0.477	0.6	1	14	Cdk2ap1
1003	0.00572648	0.618781	0.557	0.805	1	14	Ostc
1004	0.00585483	0.580775	0.484	0.605	1	14	Txnrd1
1005	0	1.17048	0.957	0.414	0	15	S100a9
1006	0	1.05786	0.893	0.415	0	15	S100a8
1007	0	0.651305	1	0.998	0	15	Actb
1008	2.61922e-287	0.556621	0.982	0.574	5.01528e-283	15	Ccl8
1009	8.15212e-226	0.557856	0.966	0.711	1.56097e-221	15	Wfdc17
1010	1.61366e-197	1.10046	0.996	0.982	3.08984e-193	15	Malat1
1011	9.02396e-33	0.58507	0.61	0.61	1.72791e-28	15	Pdpn
1012	0	2.07254	0.991	0.487	0	16	H2-Eb1
1013	0	1.92653	0.604	0.065	0	16	Mgl2
1014	0	1.87676	0.844	0.147	0	16	Il1r2
1015	0	1.25145	0.556	0.039	0	16	Timd4
1016	0	0.96323	0.822	0.189	0	16	Gpr171
1017	0	0.897752	0.823	0.135	0	16	Ciita
1018	0	0.834048	0.743	0.026	0	16	P2ry10
1019	0	0.800708	0.569	0.059	0	16	Ramp3
1020	0	0.665385	0.61	0.086	0	16	Cbfa2t3
1021	0	0.639873	0.602	0.041	0	16	Klrb1b
1022	0	0.608304	0.571	0.016	0	16	Dpp4
1023	3.52032e-302	2.02091	0.993	0.556	6.7407e-298	16	H2-Aa
1024	1.23029e-289	0.725457	0.721	0.16	2.35576e-285	16	Rnase6
1025	7.57439e-286	1.96226	0.994	0.642	1.45034e-281	16	H2-Ab1
1026	3.01721e-282	1.48378	0.983	0.44	5.77736e-278	16	H2-DMb1
1027	1.64298e-281	1.07645	0.885	0.316	3.14598e-277	16	H2-DMb2
1028	3.38862e-271	1.72388	1	0.818	6.48854e-267	16	Cd74
1029	4.12059e-265	1.32337	0.948	0.437	7.89011e-261	16	Napsa
1030	8.32953e-262	0.768126	0.649	0.142	1.59494e-257	16	Ltb
1031	1.55179e-256	0.668915	0.688	0.16	2.97136e-252	16	Itgax
1032	1.56111e-251	0.595789	0.758	0.213	2.98921e-247	16	Rin3
1033	2.86661e-246	0.97722	0.935	0.373	5.48899e-242	16	Plbd1
1034	3.57952e-223	2.23885	0.874	0.377	6.85407e-219	16	Ifitm1
1035	9.17053e-218	1.09843	0.968	0.491	1.75597e-213	16	Cytip
1036	1.03126e-214	1.01027	0.859	0.325	1.97466e-210	16	Ccnd2
1037	5.92089e-211	0.828663	0.617	0.155	1.13373e-206	16	Grasp
1038	1.30928e-207	1.17502	0.963	0.742	2.507e-203	16	Syngr2
1039	2.26896e-200	1.01691	0.991	0.68	4.3446e-196	16	Lsp1
1040	4.72045e-191	0.976945	0.983	0.818	9.03872e-187	16	Gm2a
1041	2.19375e-183	0.573797	0.684	0.218	4.20059e-179	16	Zbtb18
1042	3.5248e-181	0.951637	0.913	0.448	6.74929e-177	16	Bhlhe40
1043	1.4671e-179	0.911997	0.994	0.931	2.80921e-175	16	S100a11
1044	6.43725e-178	0.927163	0.894	0.422	1.2326e-173	16	Traf1
1045	6.52557e-178	1.10314	0.933	0.514	1.24952e-173	16	Malt1
1046	1.66946e-172	0.903474	0.816	0.344	3.19668e-168	16	Nr4a3
1047	7.49288e-171	0.775561	0.985	0.812	1.43474e-166	16	H2-DMa
1048	8.9583e-171	0.590026	0.717	0.228	1.71534e-166	16	Tspan13
1049	4.99921e-164	0.682497	0.743	0.297	9.57249e-160	16	Plscr1
1050	7.45859e-158	0.584479	0.599	0.178	1.42817e-153	16	Cdh1
1051	8.05679e-157	1.0469	0.859	0.418	1.54271e-152	16	Tnip3
1052	2.92888e-149	0.772865	0.777	0.361	5.60823e-145	16	Pkib
1053	9.20842e-149	1.29384	0.998	0.968	1.76323e-144	16	Cst3
1054	1.63586e-143	0.650047	0.994	0.919	3.13234e-139	16	Atox1
1055	4.20991e-143	0.509772	0.857	0.396	8.06114e-139	16	Gpr132
1056	2.61818e-139	0.712083	0.983	0.73	5.01329e-135	16	Csf2rb
1057	5.25508e-137	0.558047	0.76	0.299	1.00624e-132	16	Mcemp1
1058	1.12205e-136	0.535438	0.638	0.219	2.14851e-132	16	Pmaip1
1059	5.39249e-134	0.731511	0.928	0.618	1.03255e-129	16	Olfm1
1060	1.47161e-131	0.680023	0.985	0.852	2.81785e-127	16	Ywhah
1061	7.3639e-131	0.72318	0.807	0.42	1.41004e-126	16	Itgb7
1062	8.27372e-124	0.514065	0.814	0.426	1.58425e-119	16	Fam129a
1063	4.99234e-122	0.76824	0.95	0.683	9.55934e-118	16	Dennd4a
1064	1.56911e-119	0.810285	0.944	0.718	3.00453e-115	16	Rel
1065	2.67393e-118	0.539375	0.757	0.377	5.12003e-114	16	Dapp1
1066	6.84576e-117	0.529732	0.939	0.658	1.31083e-112	16	Snx20
1067	1.19958e-116	0.841069	0.935	0.661	2.29695e-112	16	Bcl2a1d
1068	5.75986e-112	0.564648	0.565	0.193	1.1029e-107	16	Ifi205
1069	3.33035e-111	0.576118	0.604	0.23	6.37695e-107	16	Klrk1
1070	2.42875e-109	0.727783	0.974	0.79	4.65057e-105	16	Btg2
1071	1.70352e-108	0.502955	0.857	0.494	3.26189e-104	16	Myo1g
1072	1.19055e-104	0.561984	0.981	0.875	2.27967e-100	16	Sub1
1073	4.50448e-103	0.554844	0.827	0.515	8.62517e-99	16	Ccnd3
1074	1.56029e-101	0.622889	0.972	0.876	2.98763e-97	16	Cd52
1075	6.97523e-101	0.772691	0.961	0.769	1.33562e-96	16	Il1b
1076	1.92486e-100	0.531026	0.814	0.456	3.68573e-96	16	Jak2
1077	3.69421e-99	0.611381	0.994	0.941	7.07367e-95	16	Ifitm2
1078	3.64144e-95	0.599252	0.954	0.718	6.97264e-91	16	Nfkb1
1079	5.02985e-94	0.517009	0.985	0.849	9.63116e-90	16	H2afy
1080	1.62113e-93	0.592349	0.745	0.418	3.10413e-89	16	Vrk1
1081	7.03722e-93	0.50631	0.944	0.712	1.34749e-88	16	Selplg
1082	9.27585e-91	0.587296	0.758	0.36	1.77614e-86	16	Il7r
1083	3.86319e-87	0.552659	0.699	0.368	7.39724e-83	16	Vps37b
1084	8.83711e-87	0.530898	0.799	0.5	1.69213e-82	16	Pak1
1085	9.08451e-85	0.568613	0.757	0.424	1.7395e-80	16	Cd300a
1086	7.73564e-81	0.53202	0.944	0.725	1.48122e-76	16	Cd86
1087	2.14504e-79	0.629355	0.933	0.747	4.10733e-75	16	Map4k4
1088	3.13197e-79	0.592768	0.768	0.467	5.9971e-75	16	Etv3
1089	3.18513e-79	0.546607	0.781	0.455	6.09888e-75	16	Ass1
1090	6.61424e-78	0.585291	0.914	0.747	1.2665e-73	16	Ifngr1
1091	8.45092e-72	0.528396	0.851	0.605	1.61818e-67	16	Tuba1a
1092	1.76952e-71	0.617394	0.846	0.562	3.38828e-67	16	Nr4a2
1093	1.93923e-68	0.623848	0.833	0.537	3.71324e-64	16	Fgl2
1094	4.30251e-59	0.641343	0.859	0.637	8.23845e-55	16	Cd83
1095	3.1024e-55	0.627386	0.781	0.554	5.94048e-51	16	Bcl2a1a
1096	1.06083e-54	0.511609	0.933	0.785	2.03127e-50	16	Mndal
1097	1.27887e-41	0.542216	0.801	0.599	2.44878e-37	16	Naaa
1098	1.29957e-41	0.582675	0.993	0.951	2.48841e-37	16	Crip1
1099	5.37275e-41	0.54439	0.875	0.749	1.02877e-36	16	Bcl2a1b
1100	1.59348e-07	0.543844	0.554	0.479	0.0030512	16	Ly6a
1101	0	1.76766	0.647	0.086	0	17	Cd163
1102	0	1.26735	0.927	0.225	0	17	Gja1
1103	0	1.06898	0.734	0.128	0	17	Npl
1104	0	0.994945	0.814	0.159	0	17	Rcn3
1105	0	0.991764	0.88	0.165	0	17	Tmem8
1106	0	0.890735	0.645	0.065	0	17	Msx3
1107	0	0.527976	0.717	0.133	0	17	Cela1
1108	8.52422e-301	0.772769	0.856	0.239	1.63222e-296	17	Fchsd2
1109	3.25478e-287	1.15219	0.929	0.272	6.23226e-283	17	Cbr2
1110	3.72143e-287	1.83232	1	0.688	7.12579e-283	17	Mrc1
1111	8.48532e-277	0.93472	0.938	0.376	1.62477e-272	17	Clcn5
1112	2.7777e-267	1.35643	0.996	0.562	5.31874e-263	17	Fcgrt
1113	3.77676e-257	0.538784	0.805	0.217	7.23174e-253	17	Itga9
1114	2.6618e-245	1.13498	0.998	0.825	5.09682e-241	17	Snx2
1115	1.1649e-244	0.797493	0.786	0.204	2.23055e-240	17	Gas6
1116	1.27562e-242	0.512179	0.78	0.207	2.44255e-238	17	Tfec
1117	1.92687e-241	0.905555	0.966	0.431	3.68956e-237	17	Nrp1
1118	3.52224e-238	0.989965	1	0.92	6.74439e-234	17	Lgmn
1119	4.50289e-238	1.23703	0.998	0.694	8.62213e-234	17	Maf
1120	1.65972e-234	0.681933	0.951	0.412	3.17802e-230	17	Itsn1
1121	1.57771e-231	0.903695	0.976	0.637	3.02099e-227	17	Eps15
1122	5.13685e-230	0.702889	0.775	0.235	9.83605e-226	17	Cblb
1123	2.37907e-222	1.96519	0.976	0.58	4.55544e-218	17	Ccl8
1124	1.58705e-220	1.08902	0.985	0.689	3.03888e-216	17	Il4ra
1125	9.65111e-218	0.839961	0.994	0.884	1.84799e-213	17	Snx3
1126	3.37057e-214	0.740965	0.871	0.312	6.45398e-210	17	Nxpe5
1127	1.49479e-207	0.937817	1	0.899	2.86222e-203	17	Dab2
1128	2.68466e-206	0.761553	0.979	0.589	5.14059e-202	17	Ap1b1
1129	3.21517e-205	0.749917	0.895	0.401	6.1564e-201	17	Tmem2
1130	1.68032e-203	1.05602	0.992	0.701	3.21748e-199	17	Selenop
1131	1.10582e-201	0.741272	0.996	0.933	2.11743e-197	17	Clta
1132	4.0341e-199	0.896465	0.992	0.705	7.72449e-195	17	Ap2a2
1133	2.84349e-197	0.917805	0.994	0.841	5.44471e-193	17	Snx5
1134	3.30735e-197	0.845997	1	0.875	6.33291e-193	17	Fcgr2b
1135	2.53063e-194	0.886613	0.974	0.475	4.84565e-190	17	Folr2
1136	4.84944e-192	0.822438	0.983	0.709	9.2857e-188	17	Bmp2k
1137	4.0522e-189	0.682005	0.996	0.841	7.75915e-185	17	Ap2s1
1138	1.22981e-188	0.693125	0.938	0.497	2.35484e-184	17	Tspan3
1139	8.71782e-188	0.511419	0.876	0.38	1.66929e-183	17	Snx8
1140	1.98076e-187	0.589482	0.811	0.292	3.79275e-183	17	Etv1
1141	8.72556e-186	0.797422	0.983	0.787	1.67077e-181	17	Ap2m1
1142	1.20893e-185	0.877668	0.985	0.759	2.31487e-181	17	Snx6
1143	2.38232e-183	1.30625	0.998	0.674	4.56166e-179	17	Ccl7
1144	3.06263e-183	0.994857	0.983	0.647	5.86433e-179	17	Stab1
1145	9.20709e-182	0.625666	0.889	0.391	1.76297e-177	17	Wwp1
1146	1.22489e-180	0.814522	0.992	0.858	2.34542e-176	17	Cltc
1147	5.19127e-179	0.85344	1	0.96	9.94024e-175	17	Ctsb
1148	4.61995e-172	0.568744	0.872	0.391	8.84627e-168	17	Hfe
1149	9.59025e-171	1.59241	0.979	0.632	1.83634e-166	17	Pf4
1150	6.05356e-170	0.640917	0.961	0.592	1.15914e-165	17	Man1a
1151	4.45683e-168	0.53709	0.861	0.356	8.53394e-164	17	Rnasel
1152	3.9147e-166	0.733828	0.867	0.379	7.49587e-162	17	Igfbp4
1153	1.41901e-161	0.711656	0.925	0.541	2.71713e-157	17	Secisbp2l
1154	4.20122e-157	0.573934	1	0.934	8.04451e-153	17	Lamp1
1155	5.82874e-156	1.08959	0.666	0.217	1.11609e-151	17	Hbegf
1156	1.47508e-153	0.596376	0.946	0.555	2.82449e-149	17	Hip1
1157	9.30463e-152	0.977801	0.998	0.94	1.78165e-147	17	Ctsl
1158	3.75736e-148	0.631918	0.962	0.688	7.19459e-144	17	Bin1
1159	1.1271e-146	0.561384	0.904	0.5	2.15817e-142	17	Atp6v0a1
1160	2.56565e-145	0.558689	0.987	0.804	4.91271e-141	17	Rab1a
1161	6.84816e-145	0.528743	0.989	0.821	1.31129e-140	17	Rab11a
1162	3.15274e-138	0.754857	0.972	0.663	6.03686e-134	17	Rnase4
1163	3.39342e-138	1.09638	0.976	0.595	6.49773e-134	17	Ccl12
1164	3.41083e-137	0.570729	0.959	0.676	6.53106e-133	17	Tpp1
1165	1.58351e-136	0.568998	0.938	0.58	3.03211e-132	17	Dnajc13
1166	1.01062e-135	0.582969	0.989	0.779	1.93513e-131	17	Ehd4
1167	1.13564e-133	0.927022	0.962	0.666	2.17452e-129	17	Timp2
1168	8.60231e-130	0.549641	0.957	0.601	1.64717e-125	17	Cd164
1169	1.03812e-125	0.549386	0.979	0.775	1.98779e-121	17	Qk
1170	5.60256e-121	1.03568	0.981	0.79	1.07278e-116	17	Ccl6
1171	3.59808e-119	0.713208	0.61	0.212	6.8896e-115	17	Fcrls
1172	1.17667e-117	0.629323	0.568	0.18	2.2531e-113	17	Nrg1
1173	1.11133e-116	0.532749	0.959	0.724	2.12797e-112	17	Osbpl9
1174	3.77623e-109	0.928336	0.994	0.798	7.23072e-105	17	Ccl2
1175	2.91123e-107	0.506287	0.919	0.639	5.57443e-103	17	Fcho2
1176	4.76133e-107	0.571687	0.938	0.654	9.117e-103	17	Pdia4
1177	1.46856e-105	0.73192	0.994	0.851	2.812e-101	17	Ccl9
1178	9.04897e-100	0.566888	0.989	0.808	1.7327e-95	17	Hsbp1
1179	3.16143e-96	1.10614	0.816	0.431	6.05351e-92	17	Fabp5
1180	1.2488e-94	0.939063	0.94	0.672	2.3912e-90	17	Arg1
1181	9.87074e-86	0.586941	0.962	0.676	1.89005e-81	17	Hmox1
1182	2.39584e-83	0.52991	0.981	0.732	4.58755e-79	17	Zfp36l1
1183	1.34017e-80	0.591604	0.816	0.468	2.56615e-76	17	Serpinb6a
1184	6.44686e-80	0.517423	0.996	0.929	1.23445e-75	17	Ctsd
1185	9.6736e-66	0.799693	0.946	0.715	1.8523e-61	17	Wfdc17
1186	9.68256e-65	0.802812	0.765	0.452	1.85402e-60	17	F13a1
1187	5.41979e-59	0.515739	0.977	0.817	1.03778e-54	17	Sdc4
1188	3.83241e-56	0.589702	0.992	0.867	7.3383e-52	17	Mafb
1189	1.95726e-51	0.506917	0.724	0.459	3.74777e-47	17	Jak2
1190	1.85519e-42	0.502159	0.75	0.461	3.55232e-38	17	Ch25h
1191	0	5.4191	0.763	0.009	0	24	Cma1
1192	0	5.11175	0.605	0.006	0	24	Mcpt4
1193	0	4.78063	0.737	0.01	0	24	Tpsab1
1194	0	4.62002	0.763	0.007	0	24	Tpsb2
1195	0	4.44442	0.763	0.004	0	24	Cpa3
1196	0	2.75604	0.526	0	0	24	Mcpt8
1197	0	2.59999	0.947	0.001	0	24	Cyp11a1
1198	0	2.2941	0.605	0	0	24	Tph1
1199	0	2.20962	0.684	0	0	24	Fcer1a
1200	0	2.13147	0.711	0.009	0	24	Gata2
1201	0	1.77656	0.816	0.002	0	24	Cd200r3
1202	0	1.74915	0.632	0	0	24	Ms4a2
1203	0	1.69466	0.711	0.011	0	24	Rab27b
1204	0	1.45914	0.684	0.001	0	24	Sytl3
1205	0	1.34655	0.632	0.003	0	24	Hs3st1
1206	1.47485e-288	1.59533	0.553	0.008	2.82405e-284	24	Slc18a2
1207	4.1627e-214	2.17873	0.658	0.016	7.97074e-210	24	Kit
1208	1.53e-102	2.77506	0.868	0.063	2.92964e-98	24	Serpinb1a
1209	6.05068e-98	1.21216	0.526	0.022	1.15858e-93	24	Tespa1
1210	1.37894e-80	2.2772	0.711	0.051	2.6404e-76	24	Il1rl1
1211	1.60476e-58	3.23485	0.895	0.125	3.07279e-54	24	Hdc
1212	3.16801e-26	1.1492	0.632	0.129	6.06611e-22	24	Inpp4b
1213	2.17604e-24	1.58769	0.632	0.136	4.16668e-20	24	Cish
1214	1.07837e-21	1.18613	0.526	0.102	2.06487e-17	24	Socs2
1215	5.15062e-20	2.96026	0.658	0.188	9.8624e-16	24	Ctla2a
1216	1.0907e-18	1.02051	0.658	0.194	2.08847e-14	24	Alox5
1217	1.28707e-18	1.80878	0.632	0.175	2.46447e-14	24	Egr3
1218	1.50373e-18	1.17047	0.553	0.133	2.87934e-14	24	Tmem64
1219	1.25477e-17	1.49941	0.947	0.681	2.40263e-13	24	Cd63
1220	1.12224e-16	1.05131	0.526	0.133	2.14886e-12	24	Smco4
1221	1.17585e-13	1.32403	0.921	0.868	2.25152e-09	24	Jund
1222	2.94725e-13	1.2196	0.816	0.547	5.6434e-09	24	Samsn1
1223	1.87744e-11	1.09013	0.868	0.778	3.59492e-07	24	Lat2
1224	2.01045e-11	1.37784	0.605	0.271	3.8496e-07	24	Fdx1
1225	2.38171e-11	1.46236	0.868	0.751	4.56049e-07	24	Furin
1226	8.38223e-11	1.1957	0.789	0.66	1.60503e-06	24	Plgrkt
1227	3.3512e-10	1.05384	0.526	0.209	6.41687e-06	24	Rgs18
1228	3.70303e-10	1.61986	0.711	0.427	7.09056e-06	24	Csf2rb2
1229	6.87567e-10	1.98238	0.526	0.208	1.31655e-05	24	Gm20186
1230	2.22457e-09	0.787175	0.974	0.952	4.2596e-05	24	Srgn
1231	7.64161e-09	1.28957	0.605	0.347	0.000146321	24	Adk
1232	1.07716e-08	1.56353	0.842	0.599	0.000206255	24	Egr1
1233	2.84627e-08	1.30959	0.816	0.697	0.000545005	24	Nfkbiz
1234	7.09207e-08	1.17847	0.816	0.854	0.00135799	24	Tax1bp1
1235	1.17119e-07	1.12619	0.947	0.904	0.0022426	24	Neat1
1236	1.49481e-07	1.32667	0.816	0.689	0.00286227	24	Fosb
1237	2.24578e-07	0.970674	0.816	0.69	0.00430021	24	Dennd4a
1238	2.63595e-07	0.954999	0.868	0.821	0.00504732	24	Jun
1239	2.75561e-07	0.783721	0.605	0.388	0.00527644	24	Dapp1
1240	7.55121e-07	0.564108	0.816	0.806	0.014459	24	Rac2
1241	1.4453e-06	0.925138	1	0.986	0.0276747	24	mt-Co3
1242	3.26052e-06	0.774248	1	0.982	0.0624324	24	mt-Co2
1243	4.22313e-06	0.897517	0.947	0.967	0.0808645	24	mt-Cytb
1244	6.77033e-06	0.919035	0.605	0.426	0.129638	24	Fam107b
1245	1.14838e-05	0.840858	0.579	0.433	0.219891	24	Rfc2
1246	2.63448e-05	1.03681	0.684	0.65	0.504451	24	Ago2
1247	2.74186e-05	0.533784	0.211	0.651	0.52501	24	Fes
1248	2.94899e-05	0.731724	0.947	0.955	0.564673	24	mt-Nd4
1249	3.29119e-05	0.790722	0.684	0.662	0.630198	24	Fam105a
1250	3.83136e-05	0.729933	0.895	0.948	0.733629	24	mt-Nd2
1251	6.26752e-05	0.821867	0.737	0.878	1	24	Sub1
1252	8.24442e-05	0.821754	0.579	0.423	1	24	Asph
1253	0.000100117	0.642168	0.737	0.72	1	24	Stk17b
1254	0.000110255	0.673744	0.816	0.866	1	24	Ywhaz
1255	0.00012754	0.805385	0.658	0.603	1	24	Aff4
1256	0.000128785	0.87361	0.526	0.34	1	24	Ccnd2
1257	0.000139946	0.864805	0.711	0.747	1	24	Sqstm1
1258	0.000152362	1.3661	0.868	0.903	1	24	Ier3
1259	0.000156107	0.621465	0.316	0.856	1	24	Ccl9
1260	0.000202902	0.72128	0.947	0.957	1	24	mt-Nd1
1261	0.000262862	0.54558	1	0.983	1	24	Malat1
1262	0.000367201	0.697235	0.553	0.475	1	24	Hcst
1263	0.000380316	0.59436	1	0.985	1	24	mt-Atp6
1264	0.000575051	0.768169	0.947	0.982	1	24	H3f3b
1265	0.0010343	0.775374	0.711	0.701	1	24	Tnfaip8
1266	0.00109374	0.589046	0.789	0.804	1	24	Akap13
1267	0.00121758	0.653794	0.895	0.976	1	24	Ubb
1268	0.00124266	0.538342	1	0.98	1	24	mt-Co1
1269	0.00144067	0.634774	0.684	0.724	1	24	Itm2c
1270	0.00144485	0.654461	0.684	0.796	1	24	Dnajb6
1271	0.00277199	0.676686	0.632	0.614	1	24	Susd6
1272	0.00577693	0.677373	0.921	0.903	1	24	Nfkbia
1273	0.00689123	0.687294	0.921	0.947	1	24	Ddx5
1274	0.00767264	0.726804	0.658	0.632	1	24	Tnfaip3
